# Supplementary material for: Overexpression of the RNA-binding protein NrdA affects global gene expression and secondary metabolism in Aspergillus species
Source: mSphere. 2025 Jan 24;10(2):e00849-24. doi: 10.1128/msphere.00849-24 (PMC11852746; doi:10.1128/msphere.00849-24)
Supplement: Data Set S1 — Differential analysis of RNA-seq and RIP-seq. [file msphere.00849-24-s0001.xlsx]

## Sheet: Sheet1
Data Set S1. Differential analysis of RNA-seq and RIP-seq
GeneID	A. kawachii locus tag	BLAST Top-Hit (A. niger locus tag)	RNA-seq of Dox_minus--RNA-seq of Dox_plus (Control--Case)			RNA-seq of Dox_plus--RIP-seq (Control--Case)
			log2 fold change	q-value		log2 fold change	q-value
GAA81886.1	AKAW_00001	***** No hits found ******	-1.50238	0.0101783		0.336405	0.547178
GAA81887.1	AKAW_00002	An01g07830	1.31811	2.34175e-06		1.12276	0.00859826
GAA81888.1	AKAW_00003	An01g07840	0.0157225	0.971184		2.06695	0.000116442
GAA81889.1	AKAW_00004	An01g07850	0.0651492	0.823024		-0.624412	0.0128749
GAA81890.1	AKAW_00005	An01g07860	-0.952612	9.33192e-11		0.0553555	0.736488
GAA81891.1	AKAW_00006	An01g07870	-1.20464	1.53379e-22		1.30562	8.69863e-19
GAA81892.1	AKAW_00007	An01g07900	0.374658	1.46746e-05		-0.0554119	0.627562
GAA81893.1	AKAW_00008	An01g07910	-2.07826	6.35204e-48		0.405399	0.00689275
GAA81894.1	AKAW_00009	An01g07920	0.236307	0.0172753		-0.206914	0.0883321
GAA81895.1	AKAW_00010	An01g07930	0.822017	0.135093		0.511941	0.485655
GAA81896.1	AKAW_00011	An01g07970	-0.61557	0.547645		0.764178	0.486229
GAA81897.1	AKAW_00012	An01g07980	1.77594	7.24598e-43		-1.81681	1.59678e-45
GAA81898.1	AKAW_00013	An01g07990	-0.902296	0.309532		0.979055	0.282733
GAA81899.1	AKAW_00014	An01g08010	1.6449	4.16345e-17		-0.979303	3.61329e-05
GAA81900.1	AKAW_00015	An01g08020	-0.145704	0.62404		-0.719112	0.00411266
GAA81901.1	AKAW_00016	An01g08030	-1.59186	0.00480515		1.97644	0.00151248
GAA81902.1	AKAW_00017	An01g08040	-1.04057	2.82245e-21		0.366915	0.00209028
GAA81903.1	AKAW_00018	An01g08050	-0.124466	0.394311		-0.122936	0.425025
GAA81904.1	AKAW_00019	An01g08060	1.98386	6.8002e-31		-0.44126	0.0552786
GAA81905.1	AKAW_00020	An01g08080	0.612896	0.0116076		0.0373576	0.912793
GAA81906.1	AKAW_00021	An01g08090	0.653767	2.8877e-06		-1.005	2.17685e-11
GAA81907.1	AKAW_00022	An01g08100	0.190885	0.221144		-0.920296	5.51969e-10
GAA81908.1	AKAW_00023	An01g08110	0.326522	0.00298964		0.126892	0.348503
GAA81909.1	AKAW_00024	An01g08120	0.915754	2.15112e-08		-1.29854	7.15458e-15
GAA81910.1	AKAW_00025	An01g08130	-0.601725	0.00173154		-0.379397	0.041572
GAA81911.1	AKAW_00026	An01g08150	3.67789	1.66587e-23		-1.1472	0.0325085
GAA81912.1	AKAW_00027	An01g08160	-0.177375	0.251976		-0.212538	0.179073
GAA81913.1	AKAW_00028	***** No hits found ******	0.431304	0.131521		-0.872789	0.00151798
GAA81914.1	AKAW_00029	An01g08170	0.712448	0.000118711		-1.23173	1.37252e-12
GAA81915.1	AKAW_00030	An01g08180	0.956276	7.54725e-24		-0.248289	0.0596148
GAA81916.1	AKAW_00031	An01g08190	-1.14073	0.180388		1.37868	0.139137
GAA81917.1	AKAW_00032	An01g08210	-0.161145	0.202121		-0.794495	2.38811e-10
GAA81918.1	AKAW_00033	An01g08220	0.843093	3.29619e-09		-0.855671	9.19036e-07
GAA81919.1	AKAW_00034	An01g08230	-0.646426	0.000596914		-0.564323	0.00150394
GAA81920.1	AKAW_00035	An01g08240	-0.683418	1.13557e-11		-0.120338	0.304498
GAA81921.1	AKAW_00036	An01g08280	-0.467072	0.00948399		0.276984	0.131083
GAA81922.1	AKAW_00037	An01g08300	-0.233408	0.126979		-0.464343	0.00201487
GAA81923.1	AKAW_00038	An01g08310	-0.949974	8.93657e-20		0.230573	0.0577891
GAA81924.1	AKAW_00039	An01g08380	0.0980056	0.680144		-0.614408	0.00462515
GAA81925.1	AKAW_00040	An01g08390	0.217791	0.249651		-1.56474	1.4007e-22
GAA81926.1	AKAW_00041	An01g08400	-0.260186	0.030575		-0.799751	1.55727e-11
GAA81927.1	AKAW_00042	An01g08410	0.382588	0.0265868		-1.53372	3.24736e-23
GAA81928.1	AKAW_00043	An01g08420	0.233481	0.00452336		-1.14437	2.13596e-24
GAA81929.1	AKAW_00044	An01g08430	2.1524	3.36024e-40		-0.0744425	0.787047
GAA81930.1	AKAW_00045	An01g08440	0.478136	0.0014477		-0.862067	1.74197e-09
GAA81931.1	AKAW_00046	An01g08450	-0.781988	0.000372255		0.607382	0.00930253
GAA81932.1	AKAW_00047	An04g04320	0.514735	0.0234545		1.61546	9.57154e-08
GAA81933.1	AKAW_00048	An01g08460	-0.0890955	0.808822		0.580082	0.113234
GAA81934.1	AKAW_00049	An01g08465	0.158436	0.491919		-0.708004	0.000532003
GAA81935.1	AKAW_00050	An01g08470	-1.1627	1.87767e-21		0.903772	4.78637e-13
GAA81936.1	AKAW_00051	An01g08490	-0.179608	0.10282		-0.321402	0.00914882
GAA81937.1	AKAW_00052	An01g08500	-1.31269	1.65168e-09		-0.265285	0.170953
GAA81938.1	AKAW_00053	An01g08520	0.922562	7.95576e-18		-0.816186	1.79642e-10
GAA81939.1	AKAW_00054	An01g08530	-0.30313	0.00813484		-0.050854	0.733814
GAA81940.1	AKAW_00055	An01g08540	-0.833797	0.0896687		1.62819	0.00346755
GAA81941.1	AKAW_00056	An01g08550	0.76935	0.0517948		0.888126	0.0985589
GAA81942.1	AKAW_00057	An01g08560	-0.663314	5.36079e-09		0.174149	0.216955
GAA81943.1	AKAW_00058	An01g08570	0.757392	1.82938e-07		-0.703897	0.0371015
GAA81944.1	AKAW_00059	An01g08580	-0.431087	0.00599991		-0.0664862	0.696887
GAA81945.1	AKAW_00060	An01g08590	-1.49587	6.87355e-31		0.21286	0.136272
GAA81946.1	AKAW_00061	An01g08600	-0.424029	9.67675e-05		0.438432	0.000409184
GAA81947.1	AKAW_00062	An01g08610	-1.00505	1.10766e-05		-0.578595	0.00394621
GAA81948.1	AKAW_00063	An01g08620	0.308764	0.205485		-1.05064	9.73562e-07
GAA81949.1	AKAW_00064	An01g08630	-1.36424	0.031166		2.24078	0.00275098
GAA81950.1	AKAW_00065	An01g08640	-0.669198	5.0517e-06		-0.630577	6.36485e-05
GAA81951.1	AKAW_00066	An01g08650	-0.498426	0.234402		1.95516	0.000116378
GAA81952.1	AKAW_00067	An01g08670	5.95342	4.09899e-169		1.18822	0.0209555
GAA81953.1	AKAW_00068	An01g08680	-2.17294	7.12811e-07		3.06574	1.41968e-08
GAA81954.1	AKAW_00069	An01g08690	-1.79656	4.97486e-07		3.13905	1.0243e-12
GAA81955.1	AKAW_00070	An01g08710	-0.383235	0.535643		2.39765	0.00234052
GAA81956.1	AKAW_00071	An01g08720	-0.380716	0.13178		2.34953	3.65923e-13
GAA81957.1	AKAW_00072	An11g08670	-1.31398	0.331248		1.83876	0.231203
GAA81958.1	AKAW_00073	An01g08750	0.30239	0.681189		0.76596	0.380765
GAA81959.1	AKAW_00074	An01g08760	-0.953982	0.0672851		1.81938	0.00270031
GAA81960.1	AKAW_00075	An01g08780	0.948515	0.0125243		-0.203868	0.67592
GAA81961.1	AKAW_00076	An01g08790	-0.168054	0.360871		-0.303372	0.0770961
GAA81962.1	AKAW_00077	An01g08800	0.35692	3.57058e-05		-0.463472	1.44703e-06
GAA81963.1	AKAW_00078	An01g08820	-1.24044	2.61435e-18		-0.170775	0.282733
GAA81964.1	AKAW_00079	An01g08830	-0.954079	2.80922e-08		-0.623248	0.000234646
GAA81965.1	AKAW_00080	An01g08840	0.433802	0.0178043		-0.603781	0.00170618
GAA81966.1	AKAW_00081	An01g08850	-0.376131	1.41652e-05		-1.80443	2.71075e-54
GAA81967.1	AKAW_00082	An01g08860	-0.892999	1.22939e-10		-1.13292	7.91383e-16
GAA81968.1	AKAW_00083	An01g08870	-0.747117	1.72947e-07		-0.307463	0.0332075
GAA81969.1	AKAW_00084	An01g08880	-0.63209	1.81305e-11		0.460159	0.000323315
GAA81970.1	AKAW_00085	An01g08890	-0.440259	8.73227e-06		0.222272	0.0822184
GAA81971.1	AKAW_00086	An01g08900	-0.370676	0.0951922		0.0543505	0.835408
GAA81972.1	AKAW_00087	An01g08910	0.113743	0.561625		-0.903971	2.07467e-07
GAA81973.1	AKAW_00088	An01g08920	-0.846276	2.71689e-13		0.429512	0.000774613
GAA81974.1	AKAW_00089	An01g08930	0.685338	0.0121635		0.525744	0.120437
GAA81975.1	AKAW_00090	An01g08950	2.72619	1.21755e-30		0.165189	0.693778
GAA81976.1	AKAW_00091	An01g08960	0.741694	0.0323577		0.211867	0.642326
GAA81977.1	AKAW_00092	An01g08970	0.886849	0.0277199		1.73887	0.0042023
GAA81978.1	AKAW_00093	An01g08980	1.24517	7.29311e-17		-1.55058	4.64064e-24
GAA81979.1	AKAW_00094	An01g08990	-0.204559	0.349835		-0.308209	0.133821
GAA81980.1	AKAW_00095	An01g09000	-0.174341	0.364592		-0.38963	0.0395318
GAA81981.1	AKAW_00096	An01g09010	-1.40082	0.000641865		1.9062	3.57025e-05
GAA81982.1	AKAW_00097	An01g09020	0.917896	0.011587		0.691237	0.171333
GAA81983.1	AKAW_00098	An01g09030	-0.459819	1.29775e-05		0.319369	0.00631778
GAA81984.1	AKAW_00099	An01g09040	0.121019	0.284918		-1.26368	4.69911e-29
GAA81985.1	AKAW_00100	An02g14390	1.25753	1.98895e-15		-0.234698	0.257276
GAA81986.1	AKAW_00101	An01g09050	0.0689421	0.588976		0.376671	0.00508623
GAA81987.1	AKAW_00102	An01g09060	-0.0164561	0.96456		-0.120864	0.727788
GAA81988.1	AKAW_00103	An01g09090	0.405714	0.013293		-0.554684	0.000932485
GAA81989.1	AKAW_00104	An01g09100	-0.943367	1.53824e-10		-0.548342	0.000154706
GAA81990.1	AKAW_00105	An01g09110	0.77438	9.63443e-07		-0.70404	7.00563e-05
GAA81991.1	AKAW_00106	An01g09120	-0.830865	1.65318e-12		-0.899105	5.50365e-14
GAA81992.1	AKAW_00107	An01g09130	1.80501	7.81173e-05		0.178535	0.798608
GAA81993.1	AKAW_00108	An04g09540	-2.33695	0.000164978		1.76381	0.00248295
GAA81994.1	AKAW_00109	An08g02310	-1.44173	2.13921e-14		1.5083	3.83464e-11
GAA81995.1	AKAW_00110	An01g09160	-0.337366	0.00697006		0.419983	0.00242097
GAA81996.1	AKAW_00111	An01g09170	0.246056	0.109251		-0.851385	7.23049e-09
GAA81997.1	AKAW_00112	An01g09180	-0.17094	0.0816339		-0.436318	0.000113534
GAA81998.1	AKAW_00113	An01g09190	0.361604	0.0810406		-1.41422	4.74812e-13
GAA81999.1	AKAW_00114	***** No hits found ******	0.0795391	0.744373		-1.30621	5.63091e-11
GAA82000.1	AKAW_00115	An01g09210	0.449359	0.000609253		-0.818008	2.54456e-09
GAA82001.1	AKAW_00116	An01g09220	-0.702136	0.00554165		-0.832909	0.00018784
GAA82002.1	AKAW_00117	An08g01890	0.846119	0.211753		1.01609	0.310191
GAA82003.1	AKAW_00118	An01g09260	0.765263	1.49128e-05		-1.13173	1.34071e-11
GAA82004.1	AKAW_00119	An01g09270	2.45273	2.81091e-89		-0.0901377	0.64013
GAA82005.1	AKAW_00120	An01g09290	-0.502143	1.60693e-05		-0.213388	0.0999345
GAA82006.1	AKAW_00121	An01g09300	-1.79015	1.99131e-18		0.178147	0.436648
GAA82007.1	AKAW_00122	An01g09310	-0.573734	0.00526146		0.901183	8.82677e-05
GAA82008.1	AKAW_00123	An01g09320	0.324898	0.0130895		-0.946699	5.62129e-13
GAA82009.1	AKAW_00124	An01g09330	-1.31358	5.59837e-07		-1.30728	1.94763e-11
GAA82010.1	AKAW_00125	An01g09350	0.369237	0.614461		0.23653	0.773724
GAA82011.1	AKAW_00126	An01g09380	-1.0423	1.07057e-16		0.741748	0.0322222
GAA82012.1	AKAW_00127	An01g09390	0.689723	0.00110004		-1.03838	6.03886e-07
GAA82013.1	AKAW_00128	An01g09400	0.186687	0.166634		-0.293393	0.0438363
GAA82014.1	AKAW_00129	An01g09410	0.323046	0.296419		0.706296	0.0617141
GAA82015.1	AKAW_00130	An01g09450	-1.74399	0.000834418		2.55201	2.14046e-05
GAA82016.1	AKAW_00131	An01g09460	0.558469	1.7048e-07		-0.709638	5.58006e-09
GAA82017.1	AKAW_00132	An01g09480	-0.0996329	0.455499		-0.333579	0.0199545
GAA82018.1	AKAW_00133	An01g09490	-0.109212	0.436199		-1.39548	2.4476e-26
GAA82019.1	AKAW_00134	An01g09500	0.239125	0.00283975		-0.787747	7.64743e-17
GAA82020.1	AKAW_00135	An01g09510	-0.542517	0.000280429		-0.583418	4.86424e-05
GAA82021.1	AKAW_00136	An01g09520	0.398874	0.000127617		-1.0814	2.86879e-23
GAA82022.1	AKAW_00137	An01g09530	0.531017	0.0284395		0.149454	0.613172
GAA82023.1	AKAW_00138	An01g09540	-1.31315	0.071563		-0.199378	0.756336
GAA82024.1	AKAW_00139	An01g09550	-0.521661	0.244721		-0.0163717	0.971648
GAA82025.1	AKAW_00140	An01g09560	2.25522	1.14526e-14		1.9838	0.000898095
GAA82026.1	AKAW_00141	An01g09570	0.341933	0.328031		2.13875	1.73936e-05
GAA82027.1	AKAW_00142	An01g09580	0.483015	0.0311306		0.595726	0.0262914
GAA82028.1	AKAW_00143	An01g09590	0.191662	0.461216		0.353598	0.226335
GAA82029.1	AKAW_00144	***** No hits found ******	1.19044	0.000169453		0.165	0.739654
GAA82030.1	AKAW_00145	An01g09600	-1.54047	0.013884		1.69567	0.0116516
GAA82031.1	AKAW_00146	An01g09610	2.97551	2.63558e-10		-1.76577	0.0130088
GAA82032.1	AKAW_00147	An01g09620	0.335963	0.130916		0.126831	0.624714
GAA82033.1	AKAW_00148	An01g09630	0.951284	2.33594e-08		-0.758953	5.52514e-05
GAA82034.1	AKAW_00149	An01g09640	-1.03464	1.9422e-08		-0.608032	0.00014139
GAA82035.1	AKAW_00150	***** No hits found ******	0.298817	0.313511		-1.30905	2.54272e-07
GAA82036.1	AKAW_00151	An01g09650	-0.414602	0.0145719		0.428547	0.0209267
GAA82037.1	AKAW_00152	An01g09730	-0.860323	8.00783e-15		-0.862268	4.50396e-15
GAA82038.1	AKAW_00153	An01g09770	0.927841	0.0373057		-0.806481	0.0923398
GAA82039.1	AKAW_00154	An01g09780	0.259872	0.15543		-1.31635	2.85616e-15
GAA82040.1	AKAW_00155	An01g09800	-0.121459	0.655471		-1.11535	7.99811e-08
GAA82041.1	AKAW_00156	An01g09810	-1.05595	0.053204		0.73194	0.168169
GAA82042.1	AKAW_00157	***** No hits found ******	-1.88621	0.112215		2.06155	0.105003
GAA82043.1	AKAW_00158	An01g09820	-1.49876	1.5046e-05		1.25974	0.000413493
GAA82044.1	AKAW_00159	An01g09830	-0.296116	0.359292		-0.667423	0.0277562
GAA82045.1	AKAW_00160	An01g09840	0.391392	0.00162153		-1.45054	1.30392e-30
GAA82046.1	AKAW_00161	An01g09850	-0.0179161	0.940986		-1.15236	4.45143e-10
GAA82047.1	AKAW_00162	An01g09860	0.696424	5.51967e-05		-1.40246	4.48655e-16
GAA82048.1	AKAW_00163	An01g09870	0.832906	0.107376		0.542649	0.408495
GAA82049.1	AKAW_00164	An01g09880	0.769966	6.64378e-07		-0.65295	0.00214155
GAA82050.1	AKAW_00165	An01g09890	0.292231	0.093722		-0.679928	9.11276e-05
GAA82051.1	AKAW_00166	An01g09900	1.12231	5.69406e-12		-1.811	7.12774e-07
GAA82052.1	AKAW_00167	An01g09910	-0.670995	0.000598176		-0.233099	0.246012
GAA82053.1	AKAW_00168	An01g09920	0.128481	0.253288		-0.342541	0.00688218
GAA82054.1	AKAW_00169	An01g09930	0.439804	0.320535		-0.61704	0.156708
GAA82055.1	AKAW_00170	An01g09940	-0.165086	0.493832		0.356353	0.173376
GAA82056.1	AKAW_00171	An03g03440	1.0398	0.125302		-1.50647	0.0169637
GAA82057.1	AKAW_00172	An09g00200	0.758228	5.38474e-07		-0.80046	1.66807e-07
GAA82058.1	AKAW_00173	***** No hits found ******	-2.21934	4.0439e-13		-0.765226	0.00241659
GAA82059.1	AKAW_00174	An15g00840	-0.417366	0.000294875		-0.274836	0.0374615
GAA82060.1	AKAW_00175	An01g09950	-0.00149974	0.995949		-0.96746	4.57015e-05
GAA82061.1	AKAW_00176	An01g09960	-2.01816	6.75039e-07		1.08637	0.00472358
GAA82062.1	AKAW_00177	An01g09970	-1.86376	0.00110852		1.99722	0.00093705
GAA82063.1	AKAW_00178	An01g09980	-1.38034	0.0577402		1.70033	0.0253434
GAA82064.1	AKAW_00179	An01g10000	0.08631	0.503484		0.201818	0.135954
GAA82065.1	AKAW_00180	An01g10010	2.41178	7.86242e-62		-1.38395	3.76141e-14
GAA82066.1	AKAW_00181	An01g10020	-1.56669	0.000326236		2.47812	4.25974e-06
GAA82067.1	AKAW_00182	An01g10030	-0.991665	4.39988e-13		-0.686419	2.23522e-06
GAA82068.1	AKAW_00183	An01g10050	0.00841669	0.947598		-1.67288	5.85407e-41
GAA82069.1	AKAW_00184	An01g10060	-0.697677	1.66697e-05		0.509711	0.00319846
GAA82070.1	AKAW_00185	An01g10070	0.312465	0.172548		-1.03569	3.77168e-06
GAA82071.1	AKAW_00186	An01g10100	2.80432	4.93543e-47		0.6765	0.0600708
GAA82072.1	AKAW_00187	An01g10110	-1.59018	0.0604286		4.83417	0.00124707
GAA82073.1	AKAW_00188	An01g10110	-0.239108	0.683366		1.61787	0.0248387
GAA82074.1	AKAW_00189	An01g10140	0.840331	7.24406e-18		-0.5991	2.36281e-07
GAA82075.1	AKAW_00190	An01g10150	-1.14725	1.23168e-16		0.388329	0.00845477
GAA82076.1	AKAW_00191	An01g10170	-0.203066	0.0800058		0.546507	1.61726e-05
GAA82077.1	AKAW_00192	An01g10190	0.246264	0.172592		-1.24724	5.33205e-13
GAA82078.1	AKAW_00193	An01g10200	-0.302628	0.125753		0.470353	0.0226574
GAA82079.1	AKAW_00194	An01g10240	0.550679	0.00631546		-0.195321	0.396723
GAA82080.1	AKAW_00195	An01g10250	-1.25038	0.195654		0.917493	0.355204
GAA82081.1	AKAW_00196	An01g10270	0.0882416	0.598032		-1.40089	1.28989e-27
GAA82082.1	AKAW_00197	An01g10290	-3.76175	0.00520265		2.58471	0.0277471
GAA82083.1	AKAW_00198	An08g11330	-2.14748	0.0354931		1.64153	0.0923016
GAA82084.1	AKAW_00199	An01g10310	-0.497352	0.000612821		-0.0629556	0.688908
GAA82085.1	AKAW_00200	An01g10320	2.15661	1.53113e-29		1.33021	0.000160914
GAA82086.1	AKAW_00201	An01g10340	-2.00648	1.36115e-48		-0.0644337	0.651496
GAA82087.1	AKAW_00202	An01g10350	-0.665296	0.0455249		0.697826	0.0411125
GAA82088.1	AKAW_00203	An01g10360	0.164132	0.653621		1.51451	0.000809513
GAA82089.1	AKAW_00204	An01g10380	-1.58963	7.28137e-64		1.2843	1.21971e-34
GAA82090.1	AKAW_00205	An01g10450	-1.76473	0.000154379		2.02781	6.63616e-05
GAA82091.1	AKAW_00206	An01g10460	0.67977	2.33699e-05		-0.667459	0.000124191
GAA82092.1	AKAW_00207	An01g10490	-0.601341	6.73523e-07		0.138428	0.294679
GAA82093.1	AKAW_00208	An02g06710	-0.408957	3.81933e-06		-0.896825	1.02612e-15
GAA82094.1	AKAW_00209	An02g06700	-0.831929	2.45219e-11		0.0101754	0.94381
GAA82095.1	AKAW_00210	An02g06680	-0.106603	0.413535		-0.530253	3.0622e-05
GAA82096.1	AKAW_00211	***** No hits found ******	0.276883	0.777981		0.476309	0.694605
GAA82097.1	AKAW_00212	An02g06670	0.265836	0.161896		-0.553219	0.00289404
GAA82098.1	AKAW_00213	An02g06660	0.851243	2.3483e-21		-1.32434	5.0108e-39
GAA82099.1	AKAW_00214	An02g06630	0.597243	9.63905e-06		-0.69643	1.51627e-06
GAA82100.1	AKAW_00215	An02g06610	-0.162274	0.324585		-0.152111	0.37089
GAA82101.1	AKAW_00216	An02g06600	-1.13877	5.52364e-26		1.1188	8.43157e-21
GAA82102.1	AKAW_00217	An02g06590	-0.110753	0.787222		1.45015	0.00128418
GAA82103.1	AKAW_00218	An02g06580	0.268434	0.279854		-0.029634	0.920682
GAA82104.1	AKAW_00219	An02g06570	0.256336	0.0126288		-0.412865	0.000450415
GAA82105.1	AKAW_00220	An02g06560	2.39558	0.000233993		-1.57962	0.0898104
GAA82106.1	AKAW_00221	An02g06550	-1.51799	3.27336e-76		-0.489926	2.32331e-06
GAA82107.1	AKAW_00222	An02g06530	-2.18822	3.79661e-136		-0.168248	0.112459
GAA82108.1	AKAW_00223	An02g06520	0.386674	0.346427		1.28676	0.0128334
GAA82109.1	AKAW_00224	An02g06510	1.52163	0.109343		0.996226	0.510431
GAA82110.1	AKAW_00225	***** No hits found ******	-0.198953	0.531165		0.996165	0.00300527
GAA82111.1	AKAW_00226	***** No hits found ******	-1.1508	0.00563097		1.1226	0.013466
GAA82112.1	AKAW_00227	An04g04320	-1.49247	1.76747e-50		0.526547	2.37345e-06
GAA82113.1	AKAW_00228	An02g06470	-2.32293	4.14091e-09		0.995184	0.0053517
GAA82114.1	AKAW_00229	An02g06460	-1.38366	2.09121e-21		-0.0484455	0.762756
GAA82115.1	AKAW_00230	An02g06450	-0.81881	0.000497318		0.491582	0.0328984
GAA82116.1	AKAW_00231	An02g06440	-0.11559	0.672993		-1.0377	4.22358e-06
GAA82117.1	AKAW_00232	An02g06430	-0.655713	3.00244e-05		-0.0151865	0.930744
GAA82118.1	AKAW_00233	An02g06420	0.130146	0.351886		-1.01716	1.05508e-12
GAA82119.1	AKAW_00234	An02g06400	-0.271677	0.0395709		-0.213341	0.128754
GAA82120.1	AKAW_00235	An02g06390	0.168976	0.183963		-1.79894	1.09329e-39
GAA82121.1	AKAW_00236	An02g06380	-1.28158	7.48561e-10		1.19767	4.36787e-08
GAA82122.1	AKAW_00237	An02g06370	0.14821	0.42993		-1.57004	1.00638e-22
GAA82123.1	AKAW_00238	An02g06360	0.72395	5.68261e-11		-1.25257	7.75098e-25
GAA82124.1	AKAW_00239	An02g06350	-0.404201	3.362e-05		0.550859	1.05395e-06
GAA82125.1	AKAW_00240	An02g06340	0.0776164	0.79962		0.196795	0.525799
GAA82126.1	AKAW_00241	An02g06330	2.35408	1.83963e-12		0.557568	0.336054
GAA82127.1	AKAW_00242	An02g06320	-1.49269	4.84162e-32		-1.12431	2.07366e-20
GAA82128.1	AKAW_00243	An02g06300	-1.16614	2.14505e-26		1.24115	1.04976e-25
GAA82129.1	AKAW_00244	An02g06280	-0.803197	8.04498e-13		0.429953	0.000385715
GAA82130.1	AKAW_00245	An02g06240	0.713585	9.13245e-11		-1.61357	1.57683e-42
GAA82131.1	AKAW_00246	An02g06230	0.516013	4.18391e-05		-0.665047	3.089e-06
GAA82132.1	AKAW_00247	An02g06220	-0.786146	4.62235e-17		0.2607	0.0145526
GAA82133.1	AKAW_00248	An02g06180	-0.973175	0.0058942		2.33707	1.94776e-07
GAA82134.1	AKAW_00249	An02g06150	0.543972	1.62536e-06		-0.858534	3.18505e-11
GAA82135.1	AKAW_00250	An02g06140	0.0817454	0.769396		-0.405576	0.114639
GAA82136.1	AKAW_00251	An02g06130	-0.0882008	0.448509		-1.89372	1.15357e-51
GAA82137.1	AKAW_00252	An02g06120	2.40153	2.10747e-122		-0.607176	3.81153e-06
GAA82138.1	AKAW_00253	An02g06090	-0.202981	0.243729		-0.975983	1.86057e-10
GAA82139.1	AKAW_00254	An02g06080	-0.216662	0.0452245		-0.111432	0.340499
GAA82140.1	AKAW_00255	An02g06070	-1.10369	4.06891e-11		-0.14027	0.412521
GAA82141.1	AKAW_00256	***** No hits found ******	-0.136558	0.63996		-0.727657	0.00990027
GAA82142.1	AKAW_00257	An02g06060	-0.147958	0.382255		-0.372904	0.240468
GAA82143.1	AKAW_00258	An02g06050	0.406044	1.74587e-06		-2.27719	3.49069e-98
GAA82144.1	AKAW_00259	An02g06040	-0.527346	1.86325e-05		-1.14382	2.97432e-21
GAA82145.1	AKAW_00260	An02g06030	2.68205	1.12712e-129		-1.10052	1.6887e-13
GAA82146.1	AKAW_00261	An02g06020	-0.415165	0.0665422		0.302794	0.199517
GAA82147.1	AKAW_00262	An02g06010	-0.907839	4.54541e-05		1.09313	3.71021e-06
GAA82148.1	AKAW_00263	An02g06000	-0.626419	3.02301e-07		-0.0243985	0.866082
GAA82149.1	AKAW_00264	An02g05930	-0.283761	0.535643		1.34703	0.00431832
GAA82150.1	AKAW_00265	An02g05920	0.647526	0.127063		0.14291	0.789582
GAA82151.1	AKAW_00266	An02g05900	0.214355	0.066735		-1.71485	1.85963e-47
GAA82152.1	AKAW_00267	An02g05890	-0.272433	0.00480545		-0.305561	0.00445237
GAA82153.1	AKAW_00268	An02g05880	0.259698	0.0084703		-1.71446	8.70086e-51
GAA82154.1	AKAW_00269	An02g05870	-0.226084	0.0170575		-0.802153	6.5322e-15
GAA82155.1	AKAW_00270	An02g05860	-0.158235	0.142359		0.25301	0.0329922
GAA82156.1	AKAW_00271	An02g05850	-0.622081	1.59589e-09		0.377104	0.0009491
GAA82157.1	AKAW_00272	An02g05840	2.50795	0.0922975		-2.93046	0.0399218
GAA82158.1	AKAW_00273	An02g05830	0.0175928	0.864085		-1.34165	2.30416e-49
GAA82159.1	AKAW_00274	An02g05790	-3.18538	4.32588e-09		0.584955	0.132789
GAA82160.1	AKAW_00275	An02g05760	0.816793	0.000160242		-1.02456	2.99696e-05
GAA82161.1	AKAW_00276	An02g05750	-0.0310266	0.810022		0.225035	0.0939628
GAA82162.1	AKAW_00277	An02g05740	-0.755672	8.57917e-15		0.369025	0.000486036
GAA82163.1	AKAW_00278	An02g05730	-1.6057	0.0480476		2.15994	0.0159428
GAA82164.1	AKAW_00279	An02g05700	-0.0297283	0.745502		-1.34765	4.31636e-41
GAA82165.1	AKAW_00280	An02g05690	0.736439	2.38188e-13		-0.214351	0.0982213
GAA82166.1	AKAW_00281	An02g05680	-1.87743	0.00295947		2.24089	0.00114586
GAA82167.1	AKAW_00282	An02g05680	-1.57279	0.0405314		2.22035	0.00771408
GAA82168.1	AKAW_00283	An02g05670	0.215971	0.449895		0.685876	0.0342492
GAA82169.1	AKAW_00284	An02g05660	0.617943	0.010068		0.0544575	0.864836
GAA82170.1	AKAW_00285	An02g05650	-1.04826	1.29312e-26		-0.299177	0.00745563
GAA82171.1	AKAW_00286	An02g05640	1.6902	1.93615e-26		-0.479744	0.0216802
GAA82172.1	AKAW_00287	An02g05630	0.414328	0.0367311		0.588956	0.0139935
GAA82173.1	AKAW_00288	An02g05620	2.33754	5.76818e-90		-1.82724	9.09262e-48
GAA82174.1	AKAW_00289	An02g05610	0.0576721	0.714968		-0.641318	3.00153e-06
GAA82175.1	AKAW_00290	An02g05600	1.52766	6.75685e-10		1.29401	0.00139253
GAA82176.1	AKAW_00291	An02g05590	0.875482	0.00765991		1.70729	0.00153701
GAA82177.1	AKAW_00292	An02g05560	0.745766	0.10068		1.85435	0.00580178
GAA82178.1	AKAW_00293	An02g05540	0.594037	6.19438e-07		-0.628347	2.3928e-06
GAA82179.1	AKAW_00294	An02g05530	-0.443018	0.000108516		0.478365	0.00025364
GAA82180.1	AKAW_00295	An02g05520	-0.606507	0.183252		2.18729	0.000119814
GAA82181.1	AKAW_00296	An02g05490	0.681124	3.6324e-10		-0.620128	1.2223e-06
GAA82182.1	AKAW_00297	An02g05480	-0.257623	0.151597		-1.04147	3.06069e-10
GAA82183.1	AKAW_00298	An02g05470	-0.429645	0.00254957		-1.0288	4.1166e-16
GAA82184.1	AKAW_00299	An02g05460	-1.30831	4.99761e-22		-1.1828	2.23523e-20
GAA82185.1	AKAW_00300	An02g05450	0.833182	1.58185e-13		-0.667836	2.60382e-07
GAA82186.1	AKAW_00301	An02g05440	1.0996	3.03992e-14		-0.591418	0.000570561
GAA82187.1	AKAW_00302	An04g09900	2.0047	1.44813e-12		0.2284	0.626284
GAA82188.1	AKAW_00303	An02g05380	2.09269	6.25435e-90		-0.086276	0.593121
GAA82189.1	AKAW_00304	An02g05390	0.546362	4.77796e-09		-0.990608	3.07416e-21
GAA82190.1	AKAW_00305	An02g05400	-0.0848526	0.379615		-0.145985	0.154954
GAA82191.1	AKAW_00306	An02g05410	-0.378217	0.223578		0.366245	0.229268
GAA82192.1	AKAW_00307	An02g05420	1.9299	1.61682e-60		0.193037	0.271002
GAA82193.1	AKAW_00308	An02g05360	-0.435366	0.4412		2.03389	0.00360503
GAA82194.1	AKAW_00309	An02g05340	0.0171984	0.911713		-0.697856	4.74624e-07
GAA82195.1	AKAW_00310	An02g05320	1.87748	1.92961e-54		0.331701	0.0706995
GAA82196.1	AKAW_00311	An02g05300	-0.405197	0.373058		0.607747	0.191404
GAA82197.1	AKAW_00312	An02g05260	0.938145	5.92305e-12		-0.0375082	0.851653
GAA82198.1	AKAW_00313	An02g05240	1.56978	5.78834e-39		-1.57114	4.73241e-33
GAA82199.1	AKAW_00314	An02g05230	0.191414	0.253874		-1.22269	2.221e-17
GAA82200.1	AKAW_00315	An02g05220	0.303249	0.018382		-0.406623	0.00223732
GAA82201.1	AKAW_00316	An02g05210	1.4806	2.01423e-31		-0.76232	2.20872e-06
GAA82202.1	AKAW_00317	An02g05190	0.415237	0.00240679		-0.794303	5.58247e-06
GAA82203.1	AKAW_00318	***** No hits found ******	4.15748	0.0142618		-4.15963	0.0184854
GAA82204.1	AKAW_00319	An02g05170	-1.25625	0.000699734		1.95901	9.65667e-06
GAA82205.1	AKAW_00320	An02g05160	0.993433	2.8992e-06		-0.484519	0.0487932
GAA82206.1	AKAW_00321	An02g05150	-0.169383	0.403713		-1.32618	3.55556e-16
GAA82207.1	AKAW_00322	An02g05140	-0.193847	0.357984		0.945377	3.37164e-05
GAA82208.1	AKAW_00323	An02g05100	4.02934	3.36527e-48		-1.46084	0.000249655
GAA82209.1	AKAW_00324	An02g05090	-1.05163	0.0722899		1.36067	0.0321172
GAA82210.1	AKAW_00325	An02g05080	1.33226	0.0844136		1.88795	0.168212
GAA82211.1	AKAW_00326	An02g05070	-0.41886	0.0848432		0.749275	0.0077939
GAA82212.1	AKAW_00327	An02g05060	2.02227	6.84771e-10		-0.0429292	0.934445
GAA82213.1	AKAW_00328	An02g05020	-1.54999	0.00877581		2.43316	0.000326312
GAA82214.1	AKAW_00329	An02g05010	-0.371076	0.0179197		-1.20649	2.29211e-18
GAA82215.1	AKAW_00330	An02g05000	-1.63027	7.25767e-19		-0.890574	1.73012e-09
GAA82216.1	AKAW_00331	An02g04990	0.490634	0.0151742		0.35962	0.138651
GAA82217.1	AKAW_00332	An02g04980	-0.0255707	0.850455		-1.07787	4.04192e-19
GAA82218.1	AKAW_00333	An02g04970	-0.018626	0.955647		2.03452	2.58552e-08
GAA82219.1	AKAW_00334	An02g04960	0.339272	0.00644943		-0.711023	1.64779e-08
GAA82220.1	AKAW_00335	An02g04920	1.17659	2.05195e-24		0.157206	0.29819
GAA82221.1	AKAW_00336	An02g04910	-1.55358	4.1777e-05		2.05838	1.01938e-06
GAA82222.1	AKAW_00337	An02g04900	0.315148	0.13982		-1.1108	5.09591e-08
GAA82223.1	AKAW_00338	An02g04880	-0.257253	0.0270612		-1.04329	5.81273e-15
GAA82224.1	AKAW_00339	An02g04870	-0.905346	1.04974e-12		-0.643968	2.09024e-07
GAA82225.1	AKAW_00340	An02g04860	-1.80094	8.13079e-36		-0.921947	2.93828e-14
GAA82226.1	AKAW_00341	An02g04850	0.95829	1.29979e-08		-1.23857	2.06659e-12
GAA82227.1	AKAW_00342	An02g04840	0.00842287	0.940648		-0.363135	0.00083926
GAA82228.1	AKAW_00343	An02g04830	0.290026	0.0189684		-0.953364	6.7197e-14
GAA82229.1	AKAW_00344	An11g05070	-0.236659	0.244721		0.00946731	0.970901
GAA82230.1	AKAW_00345	An11g05100	1.61687	6.50977e-29		-0.160742	0.443014
GAA82231.1	AKAW_00346	An11g05110	3.28532	1.03726e-129		-0.244323	0.277295
GAA82232.1	AKAW_00347	An02g04820	-2.01985	1.23729e-53		0.727438	1.82644e-08
GAA82233.1	AKAW_00348	An02g04800	-0.492875	0.00025952		0.291199	0.0472042
GAA82234.1	AKAW_00349	An02g04790	-1.86459	8.45218e-05		2.34421	1.1782e-05
GAA82235.1	AKAW_00350	An07g04480	-0.963085	3.21349e-05		1.12577	1.01011e-05
GAA82236.1	AKAW_00351	An02g04780	-2.0054	0.00639744		1.8324	0.0158441
GAA82237.1	AKAW_00352	An02g04760	-2.46103	8.73029e-05		2.35865	0.000268808
GAA82238.1	AKAW_00353	An02g04750	-0.741694	7.36056e-09		0.490498	0.000197889
GAA82239.1	AKAW_00354	An02g04730	-0.77098	0.000250598		-0.0317833	0.891377
GAA82240.1	AKAW_00355	An02g04690	2.0541	1.75829e-13		-0.794597	0.0393742
GAA82241.1	AKAW_00356	An02g04680	1.80926	4.9036e-34		0.0771933	0.72845
GAA82242.1	AKAW_00357	An02g04660	-0.0776968	0.68768		-0.403235	0.0178319
GAA82243.1	AKAW_00358	An02g04650	0.111679	0.726557		1.64333	5.05533e-05
GAA82244.1	AKAW_00359	An02g04640	0.203652	0.247874		-1.0558	5.10369e-10
GAA82245.1	AKAW_00360	An02g04630	0.652981	5.47852e-06		-1.64914	1.29738e-31
GAA82246.1	AKAW_00361	An02g04620	-0.135975	0.305529		-0.00318999	0.983613
GAA82247.1	AKAW_00362	An02g04590	-1.21005	0.181713		1.10626	0.244656
GAA82248.1	AKAW_00363	An02g04580	2.81037	2.45738e-58		-1.69695	3.1156e-16
GAA82249.1	AKAW_00364	An02g04555	-0.347345	0.0384523		-1.002	7.33833e-11
GAA82250.1	AKAW_00365	An02g04540	-0.0286697	0.84208		0.747561	1.07123e-05
GAA82251.1	AKAW_00366	An02g04530	-0.684931	1.2712e-09		-0.90004	1.1154e-14
GAA82252.1	AKAW_00367	An02g04520	0.916976	5.81841e-18		-1.42147	6.82545e-33
GAA82253.1	AKAW_00368	An02g04510	-0.51841	0.000240384		-0.0491442	0.765082
GAA82254.1	AKAW_00369	An02g04500	-1.17708	3.57247e-12		-0.0154097	0.929104
GAA82255.1	AKAW_00370	An02g04480	0.0827875	0.617569		-1.1125	3.46186e-15
GAA82256.1	AKAW_00371	An02g04460	-0.49305	0.0005014		0.553418	0.000231084
GAA82257.1	AKAW_00372	An14g07010	-1.20024	0.040317		1.25533	0.0375661
GAA82258.1	AKAW_00373	An02g04390	1.59645	3.9743e-05		1.32406	0.0573835
GAA82259.1	AKAW_00374	An02g04360	-0.0516498	0.781		-0.0761318	0.69749
GAA82260.1	AKAW_00375	An02g04350	0.701519	0.000776631		-0.0175659	0.950636
GAA82261.1	AKAW_00376	An02g04330	-0.58985	1.28877e-05		-1.12111	3.14054e-19
GAA82262.1	AKAW_00377	An02g04320	0.775443	1.23227e-06		-0.774043	5.77615e-06
GAA82263.1	AKAW_00378	An02g04310	0.946022	2.93582e-06		-0.852502	0.000160613
GAA82264.1	AKAW_00379	An02g04300	0.0113215	0.947054		-1.33069	1.21919e-20
GAA82265.1	AKAW_00380	An02g04290	0.540431	3.67106e-10		-0.439092	3.11284e-05
GAA82266.1	AKAW_00381	An02g04280	-1.18453	2.29788e-24		1.19624	3.17466e-20
GAA82267.1	AKAW_00382	An02g04270	0.381967	0.00298629		-0.938812	2.9366e-12
GAA82268.1	AKAW_00383	An02g04260	0.193313	0.219648		-1.37722	5.5913e-23
GAA82269.1	AKAW_00384	An02g04250	-0.260953	0.0191244		-0.250183	0.0356749
GAA82270.1	AKAW_00385	An02g04240	0.277948	0.221658		-0.792335	0.000166959
GAA82271.1	AKAW_00386	An02g04230	0.0935166	0.693223		-0.445334	0.0403098
GAA82272.1	AKAW_00387	An02g04220	-1.9918	6.37922e-100		0.563001	6.84509e-08
GAA82273.1	AKAW_00388	An02g04210	-0.3444	0.013702		-0.25739	0.095106
GAA82274.1	AKAW_00389	An02g04200	-0.469193	0.0193292		0.098171	0.650957
GAA82275.1	AKAW_00390	An02g04190	-0.508196	2.43409e-05		-0.97707	2.67784e-16
GAA82276.1	AKAW_00391	An02g04180	-0.161533	0.382489		-0.383769	0.0243793
GAA82277.1	AKAW_00392	An02g04170	-0.298611	0.0571762		-0.398951	0.00959274
GAA82278.1	AKAW_00393	An02g04160	0.360335	0.0120936		-0.685081	0.00010777
GAA82279.1	AKAW_00394	An02g04130	-0.595241	1.39941e-06		0.519411	0.000181347
GAA82280.1	AKAW_00395	An02g04120	-0.615183	0.000117846		-0.632727	1.83808e-05
GAA82281.1	AKAW_00396	An02g04110	0.597329	0.0744787		-1.13981	0.000254146
GAA82282.1	AKAW_00397	An02g04100	1.15825	2.42365e-21		-1.55314	6.67578e-34
GAA82283.1	AKAW_00398	An02g04090	0.312087	0.106921		-0.362109	0.0648316
GAA82284.1	AKAW_00399	An02g04080	-0.907643	6.82622e-09		-0.713926	3.09824e-07
GAA82285.1	AKAW_00400	An02g04070	-1.02525	4.59378e-11		-0.207575	0.209818
GAA82286.1	AKAW_00401	An02g04060	2.61215	1.00735e-32		-0.847478	0.00707026
GAA82287.1	AKAW_00402	An02g04050	0.219843	0.0517948		-0.37002	0.00320816
GAA82288.1	AKAW_00403	An02g04040	-0.556982	6.15984e-07		-0.436169	0.000309036
GAA82289.1	AKAW_00404	An02g04030	-0.18596	0.119431		-0.741454	2.62166e-11
GAA82290.1	AKAW_00405	An02g04020	-0.237251	0.130032		-1.50474	2.13968e-24
GAA82291.1	AKAW_00406	An02g04010	-1.76886	1.32385e-18		0.0324327	0.865178
GAA82292.1	AKAW_00407	An02g04000	0.272646	0.0628062		-0.686229	3.51998e-06
GAA82293.1	AKAW_00408	An02g03990	0.715424	0.00134989		-0.307075	0.251153
GAA82294.1	AKAW_00409	An02g03980	-1.82696	3.88649e-06		1.09682	0.00442909
GAA82295.1	AKAW_00410	An02g03970	-2.39708	1.33876e-08		1.58635	0.000155607
GAA82296.1	AKAW_00411	An02g03960	0.266308	0.0729424		-1.33404	1.88428e-21
GAA82297.1	AKAW_00412	An02g03950	-0.246705	0.0129884		-1.6564	1.80062e-44
GAA82298.1	AKAW_00413	An02g03940	-1.34791	3.74824e-36		1.48572	5.13425e-33
GAA82299.1	AKAW_00414	***** No hits found ******	-3.22331	8.8958e-40		0.91538	6.34448e-06
GAA82300.1	AKAW_00415	An02g03860	-0.639276	5.82822e-09		-0.294418	0.007674
GAA82301.1	AKAW_00416	An02g03850	0.0364356	0.834745		-0.63319	5.89888e-05
GAA82302.1	AKAW_00417	An02g03840	0.716482	0.0507991		-0.517136	0.195801
GAA82303.1	AKAW_00418	An02g03830	0.0923828	0.603824		0.0495284	0.799809
GAA82304.1	AKAW_00419	An02g03790	-0.0315117	0.925786		-0.197884	0.55572
GAA82305.1	AKAW_00420	An02g03780	0.30978	0.00633599		-0.274768	0.0206315
GAA82306.1	AKAW_00421	An02g03770	-0.432595	1.6693e-05		-0.476086	4.563e-05
GAA82307.1	AKAW_00422	An02g03760	-1.13219	5.91393e-29		0.184248	0.142984
GAA82308.1	AKAW_00423	An02g03740	-0.319748	0.00518633		0.226132	0.0870496
GAA82309.1	AKAW_00424	An02g03730	1.23682	2.8443e-31		-0.850217	6.68993e-12
GAA82310.1	AKAW_00425	An02g03728	-0.0750027	0.516386		-0.92409	2.99175e-18
GAA82311.1	AKAW_00426	An06g01890	0.0801255	0.785592		-0.924338	0.0001834
GAA82312.1	AKAW_00427	***** No hits found ******	0.644608	1.66015e-05		-1.17126	2.25946e-15
GAA82313.1	AKAW_00428	***** No hits found ******	0.0284158	0.918624		-0.0149184	0.960084
GAA82314.1	AKAW_00429	An02g03720	-0.541603	0.000354929		-0.021674	0.903168
GAA82315.1	AKAW_00430	An02g03710	0.753147	0.00889256		-1.36605	3.02831e-07
GAA82316.1	AKAW_00431	An02g03700	1.33613	1.28727e-21		-0.620982	0.000375598
GAA82317.1	AKAW_00432	An02g03690	-2.06314	0.0138978		2.36446	0.00960167
GAA82318.1	AKAW_00433	An02g03670	-0.0249469	0.960577		0.762511	0.135256
GAA82319.1	AKAW_00434	An02g03650	0.887894	0.13468		-0.115342	0.875923
GAA82320.1	AKAW_00435	An02g03640	0.907962	1.30843e-11		-0.92079	1.89698e-10
GAA82321.1	AKAW_00436	An02g03630	-2.39193	1.00266e-05		2.43604	2.35388e-05
GAA82322.1	AKAW_00437	An02g03620	-0.668801	0.0913793		-0.605201	0.0725485
GAA82323.1	AKAW_00438	An02g03600	0.0399152	0.839595		-0.605436	0.000197133
GAA82324.1	AKAW_00439	An02g03590	0.644314	0.00091047		-1.23863	1.99258e-10
GAA82325.1	AKAW_00440	An02g03580	0.734445	0.000783359		-1.8797	7.43133e-24
GAA82326.1	AKAW_00441	An02g03570	-1.97187	1.84353e-41		-1.25865	1.86015e-26
GAA82327.1	AKAW_00442	An02g03540	-0.380347	0.00220858		-0.520872	0.000698395
GAA82328.1	AKAW_00443	An02g03520	-0.121885	0.207754		-0.807418	7.19078e-13
GAA82329.1	AKAW_00444	An02g03510	-0.68909	6.02999e-06		-0.604219	5.06881e-05
GAA82330.1	AKAW_00445	An02g03490	0.434746	0.0537779		-0.48267	0.0379738
GAA82331.1	AKAW_00446	An02g03460	0.590373	2.01846e-08		-0.695474	1.09941e-08
GAA82332.1	AKAW_00447	An02g03420	-0.0666359	0.649087		-0.340553	0.0152251
GAA82333.1	AKAW_00448	An02g03410	-1.32476	1.87631e-23		-0.777921	2.76188e-09
GAA82334.1	AKAW_00449	An02g03400	1.44622	1.18598e-58		-0.830826	4.87419e-14
GAA82335.1	AKAW_00450	An02g03390	-1.21633	1.79703e-21		-0.0550448	0.709574
GAA82336.1	AKAW_00451	An02g03380	0.014246	0.946628		-0.259922	0.199081
GAA82337.1	AKAW_00452	An02g03360	-0.233465	0.646581		1.43801	0.0140673
GAA82338.1	AKAW_00453	An02g03350	0.244455	0.0171841		-1.47088	4.92568e-44
GAA82339.1	AKAW_00454	An02g03340	-0.0653512	0.868773		0.842803	0.0409426
GAA82340.1	AKAW_00455	An02g03330	0.306958	0.426744		0.742495	0.0901411
GAA82341.1	AKAW_00456	An02g03320	0.588749	0.00704591		-1.1235	9.7653e-08
GAA82342.1	AKAW_00457	An02g03310	1.17672	1.88586e-23		-1.34404	2.45765e-23
GAA82343.1	AKAW_00458	An02g03300	1.28163	1.36755e-19		-1.60875	1.23768e-27
GAA82344.1	AKAW_00459	An02g03290	-0.525405	0.0020968		-0.155779	0.399658
GAA82345.1	AKAW_00460	An02g03280	-1.26059	2.84554e-24		1.11596	3.47478e-19
GAA82346.1	AKAW_00461	An02g03270	1.44596	4.58989e-49		0.196531	0.135382
GAA82347.1	AKAW_00462	An02g03260	-0.428296	0.0105321		1.6067	4.1166e-16
GAA82348.1	AKAW_00463	An02g03250	1.27347	1.16175e-17		-0.700481	1.85344e-05
GAA82349.1	AKAW_00464	An02g03240	0.699428	0.0038753		-1.23793	1.40641e-07
GAA82350.1	AKAW_00465	An02g03230	-0.75941	0.00748728		-0.559843	0.0398768
GAA82351.1	AKAW_00466	An02g03220	1.10457	0.000368793		0.103701	0.814195
GAA82352.1	AKAW_00467	An02g03210	-0.85494	1.69548e-18		0.698801	8.26227e-10
GAA82353.1	AKAW_00468	An02g03200	0.826171	2.41734e-08		-1.59188	3.37301e-24
GAA82354.1	AKAW_00469	An02g03180	-0.662554	5.04132e-06		-0.444475	0.00169914
GAA82355.1	AKAW_00470	An02g03160	-0.947484	2.81829e-16		0.539592	0.000180656
GAA82356.1	AKAW_00471	***** No hits found ******	-2.16983	0.0283347		0.316012	0.698338
GAA82357.1	AKAW_00472	***** No hits found ******	-1.37378	0.299691		-0.754192	0.44425
GAA82358.1	AKAW_00473	An02g03140	-2.20859	3.66684e-39		0.104549	0.51971
GAA82359.1	AKAW_00474	An02g03130	0.690413	0.134837		-1.43176	0.000525316
GAA82360.1	AKAW_00475	An02g03120	0.340511	0.000411676		-1.42363	2.501e-46
GAA82361.1	AKAW_00476	An02g03110	-1.12075	2.71826e-27		-1.16452	9.5668e-25
GAA82362.1	AKAW_00477	An02g03090	0.152704	0.157875		-0.710091	5.45062e-10
GAA82363.1	AKAW_00478	An02g03100	-0.0402748	0.928782		0.995349	0.0347739
GAA82364.1	AKAW_00479	***** No hits found ******	-2.51488	1.79151e-05		2.96011	7.27187e-06
GAA82365.1	AKAW_00480	An01g01170	1.42693	0.00295351		-0.179822	0.789811
GAA82366.1	AKAW_00481	An02g03010	-1.52679	1.75756e-56		0.095573	0.40736
GAA82367.1	AKAW_00482	An02g03000	-0.178238	0.27009		-0.394137	0.0127301
GAA82368.1	AKAW_00483	An02g02990	-0.212711	0.326735		-0.465425	0.0215386
GAA82369.1	AKAW_00484	An02g02980	-1.17049	1.54109e-16		-0.458349	0.00126889
GAA82370.1	AKAW_00485	An02g02970	-0.36975	0.230075		-0.272983	0.328273
GAA82371.1	AKAW_00486	An02g02960	1.04546	7.33609e-29		-1.70942	1.80958e-56
GAA82372.1	AKAW_00487	An02g02950	-1.52721	8.45323e-07		0.731692	0.0152411
GAA82373.1	AKAW_00488	An02g02940	-0.253203	0.0903364		-0.449795	0.00845362
GAA82374.1	AKAW_00489	An02g02930	0.62835	4.28651e-05		-1.64031	1.44269e-26
GAA82375.1	AKAW_00490	An02g02920	-0.0789053	0.740976		-0.597207	0.00481526
GAA82376.1	AKAW_00491	An02g02910	-1.18116	3.61958e-14		-1.09157	2.75974e-16
GAA82377.1	AKAW_00492	An02g02890	0.195754	0.0796849		-0.448438	0.000100093
GAA82378.1	AKAW_00493	An02g02880	0.571404	0.000267972		-1.16573	1.54664e-13
GAA82379.1	AKAW_00494	An02g02870	1.69305	2.99718e-09		1.40418	0.0050402
GAA82380.1	AKAW_00495	***** No hits found ******	-1.78422	8.51299e-06		1.04849	0.00823102
GAA82381.1	AKAW_00496	An02g02860	-2.05917	0.00092142		0.559778	0.299745
GAA82382.1	AKAW_00497	An02g02860	-2.12245	0.00143912		3.08489	0.000139902
GAA82383.1	AKAW_00498	An02g02840	-1.40767	7.39185e-06		2.16174	5.08521e-09
GAA82384.1	AKAW_00499	An02g02830	-0.0607726	0.703898		-0.874315	2.96122e-10
GAA82385.1	AKAW_00500	An02g02820	1.46444	7.09237e-29		-1.26904	8.23321e-17
GAA82386.1	AKAW_00501	An02g02810	-1.44709	1.43192e-08		0.30134	0.177357
GAA82387.1	AKAW_00502	An02g02790	-0.474223	0.357818		1.74735	0.00540203
GAA82388.1	AKAW_00503	An02g02780	1.33323	0.00353719		0.654175	0.338209
GAA82389.1	AKAW_00504	An02g02760	2.8435	7.09216e-134		-1.03736	7.74586e-11
GAA82390.1	AKAW_00505	***** No hits found ******	0.224973	0.781258		1.11122	0.297643
GAA82391.1	AKAW_00506	An02g02750	0.879036	0.00130094		-0.722448	0.0156505
GAA82392.1	AKAW_00507	An02g02740	0.689194	3.22944e-08		-0.460729	0.00149554
GAA82393.1	AKAW_00508	An02g02730	1.27953	2.78283e-10		-0.642666	0.00785827
GAA82394.1	AKAW_00509	An02g02720	1.06858	3.36375e-09		-0.844223	6.63616e-05
GAA82395.1	AKAW_00510	An02g02710	0.617287	5.45671e-08		-0.292941	0.0297786
GAA82396.1	AKAW_00511	An02g02700	-0.624915	0.00115334		-0.74644	1.39501e-05
GAA82397.1	AKAW_00512	An02g02690	-0.548877	0.0132173		1.13575	2.40087e-05
GAA82398.1	AKAW_00513	An02g02680	-0.168212	0.497245		1.23638	3.36515e-07
GAA82399.1	AKAW_00514	An02g02660	-2.87993	3.05094e-68		-0.693368	1.44043e-07
GAA82400.1	AKAW_00515	An02g02650	-0.196965	0.0541083		-0.473795	1.49993e-05
GAA82401.1	AKAW_00516	An02g02640	0.562628	4.62355e-05		-1.11751	2.77437e-13
GAA82402.1	AKAW_00517	An02g02620	-0.9848	2.73815e-12		-0.448261	0.00103174
GAA82403.1	AKAW_00518	An02g02600	-0.428505	8.09068e-05		-0.23142	0.0604677
GAA82404.1	AKAW_00519	An02g02540	0.618347	0.0642861		1.40942	0.00220641
GAA82405.1	AKAW_00520	An02g02530	0.0661209	0.554791		-0.696111	2.13375e-09
GAA82406.1	AKAW_00521	An02g02520	-0.646747	8.40371e-05		-0.931827	5.92766e-12
GAA82407.1	AKAW_00522	An02g02510	0.296996	0.00903343		-0.33349	0.012252
GAA82408.1	AKAW_00523	An02g02500	0.17825	0.728017		-0.243881	0.620163
GAA82409.1	AKAW_00524	An02g02490	-0.545356	0.115327		1.15711	0.00323263
GAA82410.1	AKAW_00525	An02g07480	-0.786305	0.251379		-0.366403	0.544313
GAA82411.1	AKAW_00526	An02g02480	1.12685	3.63841e-21		-0.894534	4.08697e-10
GAA82412.1	AKAW_00527	An02g02460	0.473106	0.31298		-0.141842	0.793892
GAA82413.1	AKAW_00528	***** No hits found ******	-1.55637	0.136181		4.17542	0.00966262
GAA82414.1	AKAW_00529	An02g02410	-0.906326	1.24831e-17		0.914487	5.72919e-14
GAA82415.1	AKAW_00530	***** No hits found ******	0.658281	0.282764		-0.355986	0.588617
GAA82416.1	AKAW_00531	An02g02390	-1.33712	4.7645e-26		0.185015	0.148955
GAA82417.1	AKAW_00532	An02g02380	1.74329	4.11583e-28		-0.626917	0.00301325
GAA82418.1	AKAW_00533	An02g02370	-0.723163	1.65577e-12		0.0404313	0.739297
GAA82419.1	AKAW_00534	An02g02360	0.00697347	0.95447		-0.152464	0.216653
GAA82420.1	AKAW_00535	An02g02340	-0.135122	0.280645		0.0837493	0.559896
GAA82421.1	AKAW_00536	An02g02310	0.588844	0.348527		-0.0625429	0.934265
GAA82422.1	AKAW_00537	An16g06720	-0.00379749	0.982937		-1.54658	2.55138e-22
GAA82423.1	AKAW_00538	An02g02290	-0.519397	0.216761		1.97619	0.000125541
GAA82424.1	AKAW_00539	An02g02280	0.302068	0.0150316		-0.0914059	0.531091
GAA82425.1	AKAW_00540	An02g02270	-0.184089	0.107972		-0.172264	0.160847
GAA82426.1	AKAW_00541	An02g02260	-0.387597	0.0140397		0.353739	0.0357762
GAA82427.1	AKAW_00542	An02g02250	-0.0450096	0.875472		1.58594	1.03183e-06
GAA82428.1	AKAW_00543	An02g02240	-0.565171	0.0150532		0.0843016	0.74541
GAA82429.1	AKAW_00544	An02g02230	-0.987026	6.46115e-19		0.0781133	0.552603
GAA82430.1	AKAW_00545	An02g02210	-0.0017412	0.989846		0.576571	4.24316e-06
GAA82431.1	AKAW_00546	An02g02200	0.395626	0.0445534		-0.392726	0.0561858
GAA82432.1	AKAW_00547	***** No hits found ******	-0.629608	0.132318		0.165969	0.693917
GAA82433.1	AKAW_00548	An02g02200	-0.193784	0.31153		-0.0737597	0.714518
GAA82434.1	AKAW_00549	An02g02190	0.384969	0.00841539		-0.815326	2.30288e-08
GAA82435.1	AKAW_00550	An02g02180	0.704842	1.30781e-13		0.0492605	0.711332
GAA82436.1	AKAW_00551	An02g02170	0.0222049	0.891148		-0.617987	9.4777e-06
GAA82437.1	AKAW_00552	An02g02150	-0.0898294	0.444249		0.310722	0.01324
GAA82438.1	AKAW_00553	***** No hits found ******	0.318022	0.473456		0.461026	0.361903
GAA82439.1	AKAW_00554	An02g02060	-0.88124	0.00684467		0.330761	0.314892
GAA82440.1	AKAW_00555	An02g02040	-2.07766	3.85082e-85		1.42578	1.12044e-31
GAA82441.1	AKAW_00556	An02g02030	1.69032	3.27169e-46		-0.14445	0.407912
GAA82442.1	AKAW_00557	An02g02020	0.440495	2.93746e-06		-0.852514	1.21e-16
GAA82443.1	AKAW_00558	An02g02010	0.880132	1.94801e-19		-1.42246	3.11248e-33
GAA82444.1	AKAW_00559	An02g02000	-0.0792157	0.608217		-0.698788	3.72944e-07
GAA82445.1	AKAW_00560	An02g01990	0.663042	1.56332e-05		-0.449947	0.011349
GAA82446.1	AKAW_00561	An02g01980	0.372401	0.0699429		-1.15567	5.72404e-10
GAA82447.1	AKAW_00562	An02g01970	-0.379853	0.0297402		-0.880987	3.60263e-08
GAA82448.1	AKAW_00563	An02g01950	-1.36681	8.72378e-29		0.156098	0.242598
GAA82449.1	AKAW_00564	An02g01900	0.718573	0.00244144		0.267686	0.403561
GAA82450.1	AKAW_00565	An02g01890	0.426414	0.000194797		-0.694386	3.44689e-08
GAA82451.1	AKAW_00566	An02g01870	0.902456	2.19604e-10		-1.56162	2.2616e-27
GAA82452.1	AKAW_00567	An02g01860	-0.508353	0.00175795		-1.22062	2.67784e-16
GAA82453.1	AKAW_00568	An02g01830	-1.08739	1.65997e-38		-1.96811	1.46079e-86
GAA82454.1	AKAW_00569	An02g01810	0.00652677	0.980455		-0.107542	0.671482
GAA82455.1	AKAW_00570	An02g01800	0.311972	0.0101293		-0.673621	5.84859e-08
GAA82456.1	AKAW_00571	An02g01790	-0.642195	0.00147396		-0.0466957	0.836449
GAA82457.1	AKAW_00572	An02g01770	1.59767	6.2334e-46		-0.695811	5.34609e-07
GAA82458.1	AKAW_00573	An02g01760	0.809466	4.45136e-09		-0.120546	0.493592
GAA82459.1	AKAW_00574	An02g01750	-1.04846	8.58692e-13		-0.95068	2.32267e-12
GAA82460.1	AKAW_00575	An02g01740	-1.15131	1.6712e-19		-1.30148	3.83272e-26
GAA82461.1	AKAW_00576	An02g01730	-1.27427	3.53901e-08		0.132038	0.571585
GAA82462.1	AKAW_00577	An02g01720	-0.306806	0.0111368		-1.05818	1.41693e-18
GAA82463.1	AKAW_00578	An02g01710	0.719793	4.52256e-11		-2.02184	3.55426e-73
GAA82464.1	AKAW_00579	An02g01700	-0.14531	0.395355		-0.468714	0.0038004
GAA82465.1	AKAW_00580	An02g01690	-1.54257	5.37108e-65		0.885444	2.5606e-18
GAA82466.1	AKAW_00581	An02g01680	1.52593	7.59004e-13		-0.732785	0.00246434
GAA82467.1	AKAW_00582	***** No hits found ******	-0.290321	0.0122603		0.342987	0.0110749
GAA82468.1	AKAW_00583	***** No hits found ******	-1.12239	0.00134459		-0.611629	0.0468138
GAA82469.1	AKAW_00584	An02g01650	-0.926165	2.13756e-21		0.86566	2.40921e-15
GAA82470.1	AKAW_00585	An02g01640	1.30032	9.60807e-06		-1.50942	1.87763e-07
GAA82471.1	AKAW_00586	An02g01630	-0.183703	0.0611153		-0.918796	1.04083e-17
GAA82472.1	AKAW_00587	An02g01620	-0.479194	0.000254614		-0.289375	0.068976
GAA82473.1	AKAW_00588	An02g01610	0.91391	3.42143e-15		-1.40223	3.28518e-33
GAA82474.1	AKAW_00589	An02g01600	-0.437596	0.00552989		-0.815337	2.55804e-08
GAA82475.1	AKAW_00590	An02g01590	-0.496036	2.36463e-06		-0.911926	2.1759e-16
GAA82476.1	AKAW_00591	An02g01580	1.45112	1.14162e-38		-1.17168	8.93677e-21
GAA82477.1	AKAW_00592	An02g01570	-1.29038	5.44961e-10		0.497562	0.0230957
GAA82478.1	AKAW_00593	An02g01570	-0.458265	0.000229757		0.370089	0.00962764
GAA82479.1	AKAW_00594	An02g01560	2.05036	5.66253e-33		-0.551478	0.0232913
GAA82480.1	AKAW_00595	An02g01550	5.05384	0		-1.96927	1.20849e-54
GAA82481.1	AKAW_00596	An02g01540	-0.0818881	0.638327		-0.954776	3.47287e-10
GAA82482.1	AKAW_00597	An02g01530	0.52106	4.23279e-06		-1.06032	2.52551e-20
GAA82483.1	AKAW_00598	An02g01520	0.382706	0.117253		-0.570291	0.0155315
GAA82484.1	AKAW_00599	An02g01510	0.341743	0.0244411		-0.533672	0.000700489
GAA82485.1	AKAW_00600	An02g01500	-0.736686	3.98148e-08		0.101172	0.474502
GAA82486.1	AKAW_00601	An02g01490	0.997246	3.45161e-14		-1.28249	9.98572e-20
GAA82487.1	AKAW_00602	An02g01480	1.81514	1.8498e-13		0.539401	0.169503
GAA82488.1	AKAW_00603	An02g01470	0.224376	0.360353		-0.973531	6.65816e-06
GAA82489.1	AKAW_00604	An04g01020	-1.28516	0.0207778		2.27946	0.000125473
GAA82490.1	AKAW_00605	An02g01440	-1.46523	0.0718333		1.68312	0.0533137
GAA82491.1	AKAW_00606	An02g01430	1.55098	1.28359e-10		-0.112825	0.762318
GAA82492.1	AKAW_00607	An02g01420	-0.620544	9.59024e-10		0.371771	0.00175505
GAA82493.1	AKAW_00608	An02g01410	0.305201	0.20382		-0.0151741	0.958621
GAA82494.1	AKAW_00609	An02g01400	0.997408	0.000193877		0.368456	0.328883
GAA82495.1	AKAW_00610	An02g01390	0.740068	3.63132e-11		-0.592983	1.52569e-06
GAA82496.1	AKAW_00611	An02g01380	-1.0906	0.0402194		1.28329	0.0203773
GAA82497.1	AKAW_00612	An02g01370	-2.48155	3.02959e-86		-0.328403	0.00748922
GAA82498.1	AKAW_00613	An02g01360	-0.541907	7.4922e-05		-0.861806	1.71185e-11
GAA82499.1	AKAW_00614	An02g01350	-1.65228	3.37071e-06		2.01076	3.56888e-07
GAA82500.1	AKAW_00615	An02g01340	0.345361	0.584616		1.30505	0.119541
GAA82501.1	AKAW_00616	An02g01330	0.43531	0.260523		2.14032	0.00016042
GAA82502.1	AKAW_00617	An02g01320	0.643363	0.637481		0.454728	0.77647
GAA82503.1	AKAW_00618	An02g01300	-1.807	0.0593534		2.31516	0.0318598
GAA82504.1	AKAW_00619	An02g01290	0.292625	0.0338408		0.092471	0.577029
GAA82505.1	AKAW_00620	An02g01270	1.1323	1.63736e-17		-0.178602	0.288925
GAA82506.1	AKAW_00621	An02g01270	0.432408	0.0774731		-0.693825	0.00428548
GAA82507.1	AKAW_00622	An02g01260	-0.14234	0.454092		1.53319	1.59251e-12
GAA82508.1	AKAW_00623	An02g01255	-0.25795	0.744066		3.19917	0.0110255
GAA82509.1	AKAW_00624	An02g01250	-0.696395	1.25644e-05		0.126485	0.467995
GAA82510.1	AKAW_00625	An02g01240	0.708874	0.000335454		-1.27291	5.10444e-12
GAA82511.1	AKAW_00626	An02g01220	-0.57908	2.57181e-07		0.274532	0.0314113
GAA82512.1	AKAW_00627	An02g01210	-0.485498	3.04411e-05		-0.305958	0.0161052
GAA82513.1	AKAW_00628	An02g01200	-0.733262	5.03042e-14		-0.106003	0.356565
GAA82514.1	AKAW_00629	An02g01180	3.10217	4.15445e-24		0.26491	0.652721
GAA82515.1	AKAW_00630	An02g01160	0.39048	0.51841		2.22608	0.214587
GAA82516.1	AKAW_00631	An04g00010	1.07867	6.91427e-18		-0.3713	0.0331751
GAA82517.1	AKAW_00632	An04g00020	0.0126194	0.913751		-0.3581	0.000632144
GAA82518.1	AKAW_00633	An04g00040	1.45414	9.91822e-24		-0.454784	0.0154078
GAA82519.1	AKAW_00634	An04g00050	0.831897	8.70266e-05		-1.67407	3.71918e-19
GAA82520.1	AKAW_00635	An04g00060	0.0453878	0.706513		-1.60114	4.13038e-50
GAA82521.1	AKAW_00636	An04g00070	-0.150311	0.142618		-0.569647	1.55985e-07
GAA82522.1	AKAW_00637	An04g00080	-0.0703496	0.733015		-1.23949	1.16867e-14
GAA82523.1	AKAW_00638	An04g00100	0.353556	0.000853354		-1.39973	3.11768e-36
GAA82524.1	AKAW_00639	An04g00110	-0.1378	0.221076		-1.87965	3.38516e-65
GAA82525.1	AKAW_00640	An04g00120	-1.09736	0.000139888		-1.24106	1.20505e-08
GAA82526.1	AKAW_00641	An04g00130	1.06556	4.08068e-12		-1.25473	1.78376e-14
GAA82527.1	AKAW_00642	An04g00140	-0.582776	3.15892e-08		-0.744552	6.87726e-11
GAA82528.1	AKAW_00643	An04g00150	1.35909	5.46523e-24		-1.79976	4.02773e-38
GAA82529.1	AKAW_00644	An04g00160	2.20534	5.98248e-19		-0.773019	0.0227322
GAA82530.1	AKAW_00645	An04g00170	-1.47864	0.000693717		-1.61112	9.05275e-09
GAA82531.1	AKAW_00646	An04g00180	-1.14343	1.45724e-16		0.14904	0.321598
GAA82532.1	AKAW_00647	An04g00190	-0.59369	4.4946e-06		0.141508	0.330979
GAA82533.1	AKAW_00648	An04g00200	-1.13688	1.84072e-05		-1.27652	5.62692e-11
GAA82534.1	AKAW_00649	An04g00210	0.705305	1.45085e-05		-1.9442	8.01915e-39
GAA82535.1	AKAW_00650	An04g00220	0.0474484	0.750029		-0.951122	2.81943e-11
GAA82536.1	AKAW_00651	An04g00230	-0.47357	1.90271e-05		0.304323	0.015026
GAA82537.1	AKAW_00652	An04g00250	0.264693	0.0319964		-0.704846	8.11011e-09
GAA82538.1	AKAW_00653	An04g00270	0.240577	0.015976		-0.297731	0.00659748
GAA82539.1	AKAW_00654	An04g00300	0.0837517	0.681554		0.0681585	0.763486
GAA82540.1	AKAW_00655	An04g00340	1.50263	7.71538e-19		0.768779	0.00215127
GAA82541.1	AKAW_00656	An04g00360	0.469804	5.47297e-05		-1.11531	6.82979e-21
GAA82542.1	AKAW_00657	An04g00370	-0.481622	0.000217831		-0.100177	0.505587
GAA82543.1	AKAW_00658	An04g00380	1.58525	7.08568e-05		-0.0598092	0.922218
GAA82544.1	AKAW_00659	An04g00390	-1.37748	3.19678e-22		-0.0429866	0.774581
GAA82545.1	AKAW_00660	An04g00410	0.466377	5.32889e-09		-0.600861	2.17522e-10
GAA82546.1	AKAW_00661	An04g00420	-0.126095	0.534848		-0.42852	0.0252592
GAA82547.1	AKAW_00662	An04g00430	-2.00008	1.10357e-74		-1.16374	3.70462e-19
GAA82548.1	AKAW_00663	An04g00480	2.56499	1.64938e-102		-0.726897	0.000241395
GAA82549.1	AKAW_00664	An04g00490	-0.421811	0.000915896		-0.50114	0.000151335
GAA82550.1	AKAW_00665	An04g00500	-0.401434	0.0129195		-0.196854	0.261291
GAA82551.1	AKAW_00666	An04g00510	0.445587	0.0101293		-0.372663	0.0479563
GAA82552.1	AKAW_00667	An04g00530	0.0020466	0.994101		0.754942	0.0138093
GAA82553.1	AKAW_00668	An04g00560	1.39019	1.40535e-26		-2.10815	1.52732e-56
GAA82554.1	AKAW_00669	An04g00570	-0.227099	0.0315537		-1.29871	7.31605e-31
GAA82555.1	AKAW_00670	An04g00580	0.643835	0.00369445		-1.07666	5.28568e-07
GAA82556.1	AKAW_00671	An04g00590	0.473563	0.019246		0.0196484	0.938055
GAA82557.1	AKAW_00672	An04g00600	-0.472191	0.00269472		-0.303029	0.0528218
GAA82558.1	AKAW_00673	An04g00610	-1.80134	9.771e-74		-0.0973443	0.538308
GAA82559.1	AKAW_00674	An04g00630	-0.12474	0.640597		-0.156412	0.579607
GAA82560.1	AKAW_00675	An04g00630	2.22964	6.97848e-07		1.19001	0.135901
GAA82561.1	AKAW_00676	An04g00640	1.58209	3.01002e-51		0.661043	1.88755e-05
GAA82562.1	AKAW_00677	An04g00660	-0.028578	0.877831		-0.65205	6.8876e-05
GAA82563.1	AKAW_00678	An04g00670	-1.81516	6.71779e-16		0.496131	0.016057
GAA82564.1	AKAW_00679	An04g00680	-1.09343	8.07061e-25		-0.885079	1.65883e-17
GAA82565.1	AKAW_00680	An04g00690	1.0108	2.22007e-05		-0.812788	0.00135904
GAA82566.1	AKAW_00681	An04g00710	-2.11039	0.000118374		1.8273	0.00145706
GAA82567.1	AKAW_00682	An04g00720	0.00135778	0.998012		1.01054	0.0933679
GAA82568.1	AKAW_00683	An04g00730	-0.0634229	0.856989		0.981887	0.0103599
GAA82569.1	AKAW_00684	An04g00740	1.95106	5.60567e-18		-0.757904	0.00748634
GAA82570.1	AKAW_00685	An04g00750	-0.510273	0.000247215		0.076817	0.617006
GAA82571.1	AKAW_00686	An04g00760	-0.522832	1.20235e-05		0.141224	0.277085
GAA82572.1	AKAW_00687	An04g00770	1.29779	2.31795e-16		-1.11281	1.34749e-09
GAA82573.1	AKAW_00688	An04g00780	-0.183408	0.620779		0.656131	0.0845296
GAA82574.1	AKAW_00689	An04g00790	0.0390522	0.846063		0.131708	0.517998
GAA82575.1	AKAW_00690	An04g00800	-0.544905	2.06915e-06		0.587761	1.65667e-06
GAA82576.1	AKAW_00691	An04g00820	-0.501143	0.000565029		0.00528228	0.975062
GAA82577.1	AKAW_00692	An04g00830	0.310889	0.125887		-0.299387	0.173093
GAA82578.1	AKAW_00693	An04g00840	-0.406751	0.0900995		0.483863	0.05115
GAA82579.1	AKAW_00694	An04g00850	0.734022	1.07848e-09		-1.21446	1.38841e-19
GAA82580.1	AKAW_00695	An04g00860	0.359535	0.0240098		-0.432387	0.00843551
GAA82581.1	AKAW_00696	An04g00870	0.360364	0.0295818		-0.0372369	0.85179
GAA82582.1	AKAW_00697	An04g00880	0.983498	2.04634e-17		0.19842	0.230334
GAA82583.1	AKAW_00698	***** No hits found ******	0.941434	0.0312618		0.334831	0.559704
GAA82584.1	AKAW_00699	An04g00900	3.32774	2.02819e-116		1.30271	2.21537e-07
GAA82585.1	AKAW_00700	An04g00910	0.0482778	0.740352		-0.00332225	0.9843
GAA82586.1	AKAW_00701	An04g00930	0.269862	0.298636		-0.384868	0.139485
GAA82587.1	AKAW_00702	***** No hits found ******	0.668775	0.817967		0.469266	0.901601
GAA82588.1	AKAW_00703	An04g00990	0.444437	3.72885e-05		-1.06305	4.97222e-20
GAA82589.1	AKAW_00704	An04g00960	-0.470277	0.0296856		0.457632	0.0435654
GAA82590.1	AKAW_00705	An11g00670	-0.365463	0.251789		1.74379	4.33405e-06
GAA82591.1	AKAW_00706	***** No hits found ******	1.43663	1.20463e-72		-1.26798	2.1757e-42
GAA82592.1	AKAW_00707	An04g01080	1.24251	9.53135e-48		-0.518951	3.43231e-06
GAA82593.1	AKAW_00708	An04g01100	1.28244	1.64755e-17		-1.54664	1.09365e-24
GAA82594.1	AKAW_00709	An04g01110	-0.759349	0.00431431		0.0311708	0.913509
GAA82595.1	AKAW_00710	An04g01120	0.634954	0.000993509		-0.90265	3.37503e-06
GAA82596.1	AKAW_00711	An04g01130	-0.408658	0.000115418		-0.0455866	0.715874
GAA82597.1	AKAW_00712	An04g01160	-0.890939	3.59891e-13		-0.464959	0.000145465
GAA82598.1	AKAW_00713	An04g01170	1.05947	3.8208e-24		-0.954375	9.31398e-16
GAA82599.1	AKAW_00714	An04g01180	1.12503	0.135078		-1.4602	0.0417872
GAA82600.1	AKAW_00715	An04g01190	0.0635072	0.617569		-0.38347	0.00242335
GAA82601.1	AKAW_00716	An04g01200	-0.232114	0.035232		-1.5024	2.21742e-38
GAA82602.1	AKAW_00717	An04g01210	1.15718	7.10032e-09		-1.31786	6.44141e-10
GAA82603.1	AKAW_00718	An04g01230	1.06917	2.64392e-38		-0.807158	3.42516e-17
GAA82604.1	AKAW_00719	An04g01250	0.590574	0.018636		0.577369	0.0708114
GAA82605.1	AKAW_00720	An04g01260	-0.656889	2.35298e-09		0.0154491	0.910396
GAA82606.1	AKAW_00721	An11g03830	1.50468	1.73705e-18		-2.07417	2.02924e-37
GAA82607.1	AKAW_00722	An04g01280	0.755029	0.0243378		0.798109	0.0679382
GAA82608.1	AKAW_00723	An04g01290	1.15071	2.68748e-18		-0.218846	0.20585
GAA82609.1	AKAW_00724	An04g01300	0.316005	0.000887692		-0.804791	4.7367e-13
GAA82610.1	AKAW_00725	An04g01310	0.0302427	0.827097		-0.677353	1.61627e-07
GAA82611.1	AKAW_00726	An04g01320	-0.463738	0.000889848		-0.54299	0.000109475
GAA82612.1	AKAW_00727	An04g01330	0.38469	1.57889e-05		-1.08239	7.60968e-24
GAA82613.1	AKAW_00728	An01g04280	-0.175399	0.446526		-0.722	0.000258207
GAA82614.1	AKAW_00729	***** No hits found ******	1.34146	6.78101e-54		-2.58781	4.78142e-148
GAA82615.1	AKAW_00730	An04g01340	-0.805244	5.38364e-13		-1.06546	9.91552e-18
GAA82616.1	AKAW_00731	An04g01350	0.897207	3.51834e-07		-0.83405	1.62015e-05
GAA82617.1	AKAW_00732	An04g01360	-0.102995	0.49077		-0.307723	0.0290482
GAA82618.1	AKAW_00733	An04g01370	0.0933283	0.681408		0.0827873	0.720234
GAA82619.1	AKAW_00734	An04g01380	0.831518	0.000454353		0.803787	0.0119554
GAA82620.1	AKAW_00735	An04g01390	-0.313328	0.0801059		-0.362812	0.0312257
GAA82621.1	AKAW_00736	An04g01400	-0.0406315	0.930701		1.09379	0.0240258
GAA82622.1	AKAW_00737	An04g01410	-0.0549904	0.896549		0.382855	0.358586
GAA82623.1	AKAW_00738	An04g01420	0.529205	0.000974657		-0.712973	3.38619e-05
GAA82624.1	AKAW_00739	An04g01430	-0.754168	3.11285e-09		-1.07304	3.15628e-13
GAA82625.1	AKAW_00740	An04g01440	0.531323	1.13913e-07		-0.895204	3.34657e-17
GAA82626.1	AKAW_00741	An04g01450	0.734782	0.00374398		-0.0301187	0.929545
GAA82627.1	AKAW_00742	An04g01460	-0.466756	0.000411154		-0.766077	2.2915e-10
GAA82628.1	AKAW_00743	An04g01470	-0.166386	0.369211		-0.362517	0.0503886
GAA82629.1	AKAW_00744	An04g01480	0.39737	0.0508412		-0.935024	3.29362e-06
GAA82630.1	AKAW_00745	An04g01500	-0.220995	0.060117		0.199703	0.144895
GAA82631.1	AKAW_00746	An04g01520	-1.75635	8.59026e-28		0.85971	1.29996e-07
GAA82632.1	AKAW_00747	An04g01530	0.453446	0.00145118		-1.20519	4.30476e-17
GAA82633.1	AKAW_00748	An04g01535	-1.2465	7.81558e-12		-0.637079	6.0758e-05
GAA82634.1	AKAW_00749	An04g01540	0.590542	0.000560731		-1.45786	1.19718e-19
GAA82635.1	AKAW_00750	An04g01550	0.0485619	0.697733		-0.843068	7.96308e-12
GAA82636.1	AKAW_00751	An04g01560	0.218295	0.0836429		-1.54377	3.43097e-33
GAA82637.1	AKAW_00752	An04g01570	-0.68617	1.15759e-13		-0.45798	4.09959e-05
GAA82638.1	AKAW_00753	An04g01580	0.431568	0.00449974		0.0753498	0.672269
GAA82639.1	AKAW_00754	An04g01590	0.918538	1.11596e-06		-1.04576	1.57146e-06
GAA82640.1	AKAW_00755	An04g01600	-0.962222	1.2799e-13		0.49324	0.00119886
GAA82641.1	AKAW_00756	An04g01610	1.32438	2.57352e-17		-1.66672	7.31016e-24
GAA82642.1	AKAW_00757	An04g01620	-1.12062	4.20062e-13		-0.229868	0.141655
GAA82643.1	AKAW_00758	An04g01630	-0.738791	0.00584881		-0.237286	0.353213
GAA82644.1	AKAW_00759	An04g01640	-1.31894	4.10444e-31		0.0887988	0.498681
GAA82645.1	AKAW_00760	An04g01650	-0.832964	1.54985e-08		-1.08509	5.64527e-15
GAA82646.1	AKAW_00761	An04g01660	-0.592587	1.77161e-06		0.897759	4.7104e-11
GAA82647.1	AKAW_00762	An04g01670	-1.04528	1.10874e-10		0.115218	0.53829
GAA82648.1	AKAW_00763	An04g01680	0.177909	0.620236		-0.351054	0.315454
GAA82649.1	AKAW_00764	An04g01690	-0.582792	1.51075e-05		-1.15898	1.80435e-17
GAA82650.1	AKAW_00765	An04g01700	0.683452	0.000389055		-0.921793	4.95293e-06
GAA82651.1	AKAW_00766	An04g01710	-0.755479	0.000327375		-0.838667	1.46768e-06
GAA82652.1	AKAW_00767	An04g01720	-0.35884	0.00529525		-0.609932	6.94304e-07
GAA82653.1	AKAW_00768	An04g01730	0.64244	3.53733e-13		-0.358663	0.00215076
GAA82654.1	AKAW_00769	An04g01740	-1.14883	0.00929818		0.552474	0.20263
GAA82655.1	AKAW_00770	An04g01750	0.656599	2.15631e-15		-0.652012	1.42206e-11
GAA82656.1	AKAW_00771	An04g01760	0.558278	0.0056967		1.69602	4.26692e-09
GAA82657.1	AKAW_00772	An04g01770	-2.01304	1.07105e-42		1.65411	1.57598e-22
GAA82658.1	AKAW_00773	An04g01780	0.0169678	0.891105		-0.874063	9.52752e-13
GAA82659.1	AKAW_00774	An04g01790	-0.412107	0.000242963		0.498644	0.000189592
GAA82660.1	AKAW_00775	An04g01800	1.00653	9.36243e-18		-1.24399	5.19418e-22
GAA82661.1	AKAW_00776	An04g01810	1.44766	6.78984e-33		-0.627348	2.90677e-05
GAA82662.1	AKAW_00777	An04g01820	0.896717	2.14505e-26		-2.39777	1.0278e-107
GAA82663.1	AKAW_00778	An09g04830	-0.357265	0.332652		1.67944	0.000180722
GAA82664.1	AKAW_00779	An04g01830	-0.586243	2.69484e-07		-0.760091	2.55284e-10
GAA82665.1	AKAW_00780	An04g01840	-1.66544	8.08004e-05		2.03425	2.11308e-06
GAA82666.1	AKAW_00781	An04g01850	0.631696	9.17735e-06		-0.250265	0.150176
GAA82667.1	AKAW_00782	An04g01860	-0.525213	0.00023126		-1.18496	8.26919e-21
GAA82668.1	AKAW_00783	An04g01870	1.46328	5.81349e-53		-1.25309	1.40093e-29
GAA82669.1	AKAW_00784	An04g01880	-0.0242211	0.885891		-1.09299	9.18936e-14
GAA82670.1	AKAW_00785	An04g01890	1.18704	9.04946e-18		-0.545728	0.000975925
GAA82671.1	AKAW_00786	An04g01900	-0.224131	0.0512202		-1.07913	1.27953e-19
GAA82672.1	AKAW_00787	An04g01910	0.199562	0.17185		-0.895591	6.44141e-10
GAA82673.1	AKAW_00788	An04g01920	0.24087	0.0169571		-0.0149394	0.9224
GAA82674.1	AKAW_00789	An04g01930	-1.01454	1.77888e-14		-1.11681	1.07238e-19
GAA82675.1	AKAW_00790	An04g01940	-0.263403	0.00443194		-0.460972	2.36613e-05
GAA82676.1	AKAW_00791	An04g01950	0.587479	8.65398e-09		-1.15474	9.73618e-27
GAA82677.1	AKAW_00792	An04g01960	-1.52695	7.54491e-16		-0.547129	0.00152949
GAA82678.1	AKAW_00793	An04g01970	-0.151729	0.397659		-1.51216	3.41821e-23
GAA82679.1	AKAW_00794	An04g01980	0.469909	6.90608e-07		-0.578129	3.84745e-07
GAA82680.1	AKAW_00795	An04g01990	0.284935	0.00761016		-0.442748	0.000101519
GAA82681.1	AKAW_00796	An04g02000	-1.00834	4.20078e-15		-0.807265	1.41591e-10
GAA82682.1	AKAW_00797	An04g02010	-0.170741	0.335211		-0.733579	1.36706e-05
GAA82683.1	AKAW_00798	An04g02020	-0.90847	8.59303e-20		-1.18161	2.28475e-30
GAA82684.1	AKAW_00799	An04g02030	-0.501547	5.37058e-06		-0.607965	7.06413e-08
GAA82685.1	AKAW_00800	An04g02040	0.0492176	0.670531		-0.247157	0.0339687
GAA82686.1	AKAW_00801	An04g02050	-1.55787	3.33078e-13		-0.202962	0.304963
GAA82687.1	AKAW_00802	An04g02060	-0.828572	1.0904e-16		-1.78478	3.35279e-63
GAA82688.1	AKAW_00803	An04g02070	-1.0836	3.61987e-32		0.0661299	0.555623
GAA82689.1	AKAW_00804	An04g02090	-0.604485	2.81732e-11		0.0734932	0.498472
GAA82690.1	AKAW_00805	An04g02100	1.08349	1.65012e-07		0.753187	0.00960167
GAA82691.1	AKAW_00806	An04g02110	0.872425	0.00271511		0.227771	0.574937
GAA82692.1	AKAW_00807	An04g02120	0.0141672	0.912888		-2.11444	5.62923e-59
GAA82693.1	AKAW_00808	An04g02130	0.265496	0.0650988		-1.4139	2.56173e-22
GAA82694.1	AKAW_00809	An04g02140	0.370545	0.037266		-2.43025	3.84201e-59
GAA82695.1	AKAW_00810	An04g02150	0.334313	0.0160334		-0.209856	0.168833
GAA82696.1	AKAW_00811	An04g02160	-0.191783	0.0763291		0.342228	0.00497384
GAA82697.1	AKAW_00812	An04g02170	0.483637	0.281167		2.50763	0.000460762
GAA82698.1	AKAW_00813	An04g02190	-0.316465	0.0209485		-0.300406	0.0340943
GAA82699.1	AKAW_00814	An04g02200	-0.0134702	0.960948		0.183219	0.504947
GAA82700.1	AKAW_00815	An04g02210	1.03941	2.2996e-13		-0.988936	8.62794e-10
GAA82701.1	AKAW_00816	An04g02220	0.865787	0.000562951		1.23275	0.000625499
GAA82702.1	AKAW_00817	An04g02230	-2.3415	8.78221e-63		-0.0886099	0.530519
GAA82703.1	AKAW_00818	An04g02240	-0.479534	0.0306193		-1.16227	1.00737e-09
GAA82704.1	AKAW_00819	An04g02260	-0.150817	0.128446		-1.57005	2.59807e-45
GAA82705.1	AKAW_00820	An04g02270	-0.809869	0.0178008		-1.11634	2.24143e-05
GAA82706.1	AKAW_00821	An04g02280	1.12829	2.77549e-13		-0.812982	2.06361e-06
GAA82707.1	AKAW_00822	***** No hits found ******	-0.427987	0.46897		0.99661	0.110168
GAA82708.1	AKAW_00823	An04g02300	0.48866	0.234898		-0.160806	0.729267
GAA82709.1	AKAW_00824	An04g02310	-0.0638321	0.59029		-0.517955	1.78677e-05
GAA82710.1	AKAW_00825	An04g02320	-0.712934	1.31111e-14		-0.85823	2.68404e-17
GAA82711.1	AKAW_00826	An04g02330	-0.151224	0.487851		0.339713	0.138826
GAA82712.1	AKAW_00827	An04g02340	0.287017	0.068052		-0.631316	6.62957e-05
GAA82713.1	AKAW_00828	An04g02350	0.372451	0.0844914		0.404439	0.101975
GAA82714.1	AKAW_00829	An04g02360	1.30922	0.0358301		1.96334	0.0640999
GAA82715.1	AKAW_00830	An04g02370	2.30519	3.05366e-08		0.0743912	0.920481
GAA82716.1	AKAW_00831	An04g02380	1.23926	3.48024e-05		-0.245995	0.515331
GAA82717.1	AKAW_00832	An04g02390	0.964155	0.0185981		-0.580693	0.223597
GAA82718.1	AKAW_00833	An04g02400	1.23473	7.07719e-05		-0.380735	0.340922
GAA82719.1	AKAW_00834	An04g02410	0.39752	0.0586765		-1.22386	9.28417e-11
GAA82720.1	AKAW_00835	An04g02420	-1.71426	7.36175e-84		1.18894	5.31823e-30
GAA82721.1	AKAW_00836	An04g02440	-1.38767	0.0147297		0.854202	0.148725
GAA82722.1	AKAW_00837	An04g02450	-0.327753	7.53585e-05		-0.961798	1.88185e-25
GAA82723.1	AKAW_00838	An04g02470	0.598225	7.80697e-07		-0.793568	5.569e-10
GAA82724.1	AKAW_00839	An04g02480	-0.0816329	0.498228		0.137082	0.289294
GAA82725.1	AKAW_00840	An04g02490	0.539601	2.30263e-05		-1.18136	6.53218e-20
GAA82726.1	AKAW_00841	An04g02500	0.765239	2.81959e-13		-1.38137	2.3431e-30
GAA82727.1	AKAW_00842	An04g02510	-0.105266	0.57464		-0.380469	0.0375661
GAA82728.1	AKAW_00843	An04g02520	2.95076	7.24407e-32		0.439985	0.344245
GAA82729.1	AKAW_00844	An04g02530	-0.599498	0.000169107		0.521979	0.00195759
GAA82730.1	AKAW_00845	An04g02540	1.99083	7.87882e-40		-0.664531	0.00072717
GAA82731.1	AKAW_00846	An04g02550	-1.09638	1.21777e-27		-0.840435	1.72753e-13
GAA82732.1	AKAW_00847	An04g02570	0.367673	0.0105068		-1.17274	4.73843e-17
GAA82733.1	AKAW_00848	An04g02580	-0.172702	0.251797		-0.790218	1.28395e-07
GAA82734.1	AKAW_00849	***** No hits found ******	0.0538002	0.754484		-1.09996	3.64267e-14
GAA82735.1	AKAW_00850	An04g02600	-0.417202	0.312056		1.47039	0.00203615
GAA82736.1	AKAW_00851	An04g02610	1.02134	2.61091e-13		-0.691686	0.000258207
GAA82737.1	AKAW_00852	An04g02620	-0.42865	0.0218187		0.316719	0.0944636
GAA82738.1	AKAW_00853	An04g02640	-0.140237	0.169859		-1.30906	1.36113e-29
GAA82739.1	AKAW_00854	An04g02650	0.572814	0.0120984		-1.05814	1.05936e-06
GAA82740.1	AKAW_00855	An04g02660	0.662473	0.0307377		-0.405429	0.234726
GAA82741.1	AKAW_00856	An04g02670	0.550019	0.0678708		-0.163542	0.64275
GAA82742.1	AKAW_00857	An04g02690	0.452023	0.372808		-0.815402	0.216977
GAA82743.1	AKAW_00858	An04g02700	1.45883	6.59968e-18		-0.472578	0.0244471
GAA82744.1	AKAW_00859	An04g02710	-0.117568	0.703576		1.32286	0.000130034
GAA82745.1	AKAW_00860	An04g02720	0.421051	0.143906		-0.0917838	0.799905
GAA82746.1	AKAW_00861	An04g02720	-3.40429	4.66339e-10		0.757907	0.0608649
GAA82747.1	AKAW_00862	An04g02730	1.64859	0.00379915		2.04892	0.0580312
GAA82748.1	AKAW_00863	***** No hits found ******	-0.813555	0.207423		0.629725	0.341756
GAA82749.1	AKAW_00864	***** No hits found ******	-1.8374	0.135815		3.0321	0.0492205
GAA82750.1	AKAW_00865	An04g02750	-2.45925	0.000408768		3.20531	9.08219e-05
GAA82751.1	AKAW_00866	An04g02760	-1.35731	0.0396015		1.70352	0.0198968
GAA82752.1	AKAW_00867	An04g02770	-2.40246	0.00287906		1.98613	0.0107477
GAA82753.1	AKAW_00868	An04g02780	0.387016	0.539496		-0.232293	0.735643
GAA82754.1	AKAW_00869	***** No hits found ******	-0.240006	0.642027		2.26459	0.000759873
GAA82755.1	AKAW_00870	An04g02790	-0.614171	0.474284		1.52548	0.129375
GAA82756.1	AKAW_00871	An04g02800	0.67541	8.34256e-08		-1.40085	2.06362e-28
GAA82757.1	AKAW_00872	An04g02830	-0.771338	0.107688		2.4639	0.000102171
GAA82758.1	AKAW_00873	An04g02840	-2.69317	0.000163721		2.34521	0.0011278
GAA82759.1	AKAW_00874	An04g02850	2.23636	2.94933e-54		-0.608074	0.00209091
GAA82760.1	AKAW_00875	***** No hits found ******	1.65858	1.52886e-05		0.486101	0.399143
GAA82761.1	AKAW_00876	***** No hits found ******	-0.984201	0.276568		0.519111	0.546248
GAA82762.1	AKAW_00877	An04g02880	0.297313	0.146179		-0.270406	0.223598
GAA82763.1	AKAW_00878	An04g02890	-0.760622	0.0177566		0.238788	0.476972
GAA82764.1	AKAW_00879	An04g02900	-0.520795	0.0064087		0.585181	0.00368393
GAA82765.1	AKAW_00880	An04g02920	-0.886349	0.378879		2.58378	0.053779
GAA82766.1	AKAW_00881	An04g02970	4.45973	1.42222e-142		-0.166143	0.640858
GAA82767.1	AKAW_00882	An04g02980	2.85106	4.94214e-25		0.971639	0.0681176
GAA82768.1	AKAW_00883	An15g01940	-0.637777	0.303786		1.36342	0.0507915
GAA82769.1	AKAW_00884	An04g03000	4.10547	1.47329e-46		0.223583	0.713664
GAA82770.1	AKAW_00885	An04g03010	-1.97557	0.0317341		1.65004	0.0749818
GAA82771.1	AKAW_00886	An04g03030	-1.67066	0.048459		2.36895	0.0182383
GAA82772.1	AKAW_00887	An04g03040	-1.74212	0.0549747		2.04441	0.033715
GAA82773.1	AKAW_00888	An04g03050	1.06796	3.9146e-30		-0.394868	0.00165215
GAA82774.1	AKAW_00889	An04g03060	-1.08263	1.98364e-20		-1.4105	3.60349e-29
GAA82775.1	AKAW_00890	An04g03070	0.87976	0.00369445		1.08698	0.00824576
GAA82776.1	AKAW_00891	An04g03080	3.3647	4.99435e-209		0.93072	3.83737e-07
GAA82777.1	AKAW_00892	An04g03100	0.606261	0.0671741		1.60008	0.00060295
GAA82778.1	AKAW_00893	An04g03110	-1.66757	1.1534e-28		-0.715306	2.08218e-07
GAA82779.1	AKAW_00894	An04g03120	-1.25847	1.42579e-13		0.143425	0.414602
GAA82780.1	AKAW_00895	An04g03130	0.0688843	0.798663		-1.56989	8.427e-15
GAA82781.1	AKAW_00896	An04g03140	-0.686074	0.0455045		-1.09941	4.30463e-05
GAA82782.1	AKAW_00897	An04g03150	0.360432	0.691765		0.737303	0.510431
GAA82783.1	AKAW_00898	An04g03160	-1.76948	0.00234044		2.11324	0.000991428
GAA82784.1	AKAW_00899	An04g03170	-1.08954	0.00833781		1.69528	0.00064174
GAA82785.1	AKAW_00900	An04g03180	3.84712	4.12927e-25		0.773168	0.355854
GAA82786.1	AKAW_00901	***** No hits found ******	-1.46318	0.00678694		1.22794	0.0142982
GAA82787.1	AKAW_00902	An04g03190	1.08619	0.00814181		1.82571	0.00614128
GAA82788.1	AKAW_00903	***** No hits found ******	0.731142	0.151778		0.961457	0.160778
GAA82789.1	AKAW_00904	An04g03200	0.977027	9.92383e-07		-0.994855	1.25692e-05
GAA82790.1	AKAW_00905	An04g03210	-0.0999156	0.828548		1.73337	0.00153624
GAA82791.1	AKAW_00906	An01g02260	-1.39418	0.00183543		2.72788	1.90831e-06
GAA82792.1	AKAW_00907	An01g02250	-1.36156	0.000699065		1.84219	5.05551e-05
GAA82793.1	AKAW_00908	An04g03220	-0.270411	0.163396		0.154467	0.494675
GAA82794.1	AKAW_00909	An04g03240	-1.34088	1.62534e-11		-0.309653	0.114071
GAA82795.1	AKAW_00910	An04g03250	-0.774226	9.20597e-11		-0.195643	0.126099
GAA82796.1	AKAW_00911	An04g03260	-0.0489474	0.760961		0.111119	0.487713
GAA82797.1	AKAW_00912	An04g03270	0.893575	1.29264e-24		-0.935966	5.63619e-21
GAA82798.1	AKAW_00913	An04g03290	1.26509	2.03508e-10		-0.365273	0.129479
GAA82799.1	AKAW_00914	An04g03300	0.0623715	0.543568		-0.294543	0.00454643
GAA82800.1	AKAW_00915	An04g03310	0.0299509	0.87008		-0.33934	0.0375058
GAA82801.1	AKAW_00916	An04g03320	0.708022	3.79988e-07		-0.762013	5.24374e-07
GAA82802.1	AKAW_00917	An04g03330	0.464261	0.00610377		-0.670606	0.000135102
GAA82803.1	AKAW_00918	An04g03340	1.44999	6.906e-14		-0.360329	0.167939
GAA82804.1	AKAW_00919	An04g03350	-1.06577	7.09738e-15		0.0849525	0.567528
GAA82805.1	AKAW_00920	An04g03360	1.45403	6.62621e-44		-2.07262	3.16016e-59
GAA82806.1	AKAW_00921	An04g03380	-0.487692	0.000154215		-0.576728	1.12059e-05
GAA82807.1	AKAW_00922	An04g03400	0.605469	1.51824e-07		-0.753672	3.14517e-09
GAA82808.1	AKAW_00923	An04g03420	0.974764	2.93917e-09		-0.806751	7.97828e-06
GAA82809.1	AKAW_00924	An04g03440	-0.673872	2.00765e-05		-0.293764	0.100789
GAA82810.1	AKAW_00925	An04g03460	0.557645	0.00504948		-0.281715	0.217672
GAA82811.1	AKAW_00926	An04g03490	-0.536592	0.000589899		0.354005	0.0343762
GAA82812.1	AKAW_00927	An04g03495	0.738476	1.43278e-06		-1.44383	2.38065e-20
GAA82813.1	AKAW_00928	An04g03500	0.117619	0.459324		-1.20671	2.65707e-21
GAA82814.1	AKAW_00929	An04g03530	-1.82193	0.0197342		2.10757	0.0126661
GAA82815.1	AKAW_00930	An04g03570	4.13472	4.01014e-88		0.0527382	0.905098
GAA82816.1	AKAW_00931	An04g03580	2.75923	2.58315e-146		-1.85903	4.67588e-51
GAA82817.1	AKAW_00932	An04g03590	0.615592	0.0880408		0.848401	0.0577338
GAA82818.1	AKAW_00933	An04g03600	-1.88567	2.73092e-84		0.44364	1.25692e-05
GAA82819.1	AKAW_00934	An04g03610	0.980314	4.14228e-08		-0.616342	0.0025768
GAA82820.1	AKAW_00935	An04g03620	1.479	6.01945e-48		-1.08289	1.275e-15
GAA82821.1	AKAW_00936	An04g03630	0.90868	2.65675e-05		0.545631	0.0612181
GAA82822.1	AKAW_00937	An04g03640	-1.3717	3.21032e-30		0.455684	0.000621276
GAA82823.1	AKAW_00938	An04g03650	1.11078	7.38014e-17		-0.873988	2.43277e-09
GAA82824.1	AKAW_00939	An04g03680	1.88322	3.32758e-11		0.543868	0.242621
GAA82825.1	AKAW_00940	An04g03690	-1.29998	9.49735e-16		2.11774	3.60915e-23
GAA82826.1	AKAW_00941	An04g03700	0.859725	1.29305e-13		-1.26479	2.05718e-18
GAA82827.1	AKAW_00942	An04g03710	0.134757	0.478075		-1.05796	4.71712e-11
GAA82828.1	AKAW_00943	An04g03720	0.326772	0.000382302		0.166981	0.1314
GAA82829.1	AKAW_00944	An04g03740	1.45308	2.68423e-05		1.68375	0.00532157
GAA82830.1	AKAW_00945	An04g03750	1.21213	2.85828e-28		-1.24411	8.95657e-26
GAA82831.1	AKAW_00946	An04g03780	-0.0467437	0.740548		-0.471026	0.00087429
GAA82832.1	AKAW_00947	An04g03790	-1.44466	1.25765e-51		-0.222809	0.0290441
GAA82833.1	AKAW_00948	An04g03800	-0.254364	0.0711639		-0.689845	2.83601e-07
GAA82834.1	AKAW_00949	An04g03810	0.674339	4.36012e-05		-0.622598	0.000304403
GAA82835.1	AKAW_00950	An04g03820	-0.145834	0.28647		0.17416	0.240137
GAA82836.1	AKAW_00951	An04g03830	1.21479	3.41914e-10		-0.35724	0.148277
GAA82837.1	AKAW_00952	An04g03840	2.07051	4.12838e-19		0.638135	0.122754
GAA82838.1	AKAW_00953	An04g03850	2.19435	1.80511e-44		0.116394	0.645828
GAA82839.1	AKAW_00954	An04g03860	2.56906	7.46402e-12		1.29668	0.0796063
GAA82840.1	AKAW_00955	An04g03870	-0.409844	0.00698433		0.0914703	0.613301
GAA82841.1	AKAW_00956	An04g03880	1.31397	1.0857e-11		-0.99488	6.20053e-06
GAA82842.1	AKAW_00957	An04g03890	1.87131	5.6335e-31		-0.220796	0.303885
GAA82843.1	AKAW_00958	An04g03900	0.128052	0.377377		-1.15565	1.11265e-17
GAA82844.1	AKAW_00959	An04g03920	-0.211168	0.0382372		-0.223461	0.0568875
GAA82845.1	AKAW_00960	An04g03930	0.100204	0.358944		-0.342441	0.00219743
GAA82846.1	AKAW_00961	An04g03940	-0.588708	0.000205956		-0.469241	0.00391665
GAA82847.1	AKAW_00962	An04g03950	0.102899	0.410555		0.770012	4.85554e-07
GAA82848.1	AKAW_00963	An04g03960	-0.878901	1.10861e-10		-0.34798	0.00871042
GAA82849.1	AKAW_00964	An04g03970	-0.801635	3.96144e-05		-0.506781	0.00676151
GAA82850.1	AKAW_00965	An04g03980	-0.000992681	0.994303		-0.021304	0.904522
GAA82851.1	AKAW_00966	An04g04040	0.882119	2.64947e-12		-1.46594	7.55341e-27
GAA82852.1	AKAW_00967	An04g04050	0.247202	0.472169		-1.40414	4.13035e-07
GAA82853.1	AKAW_00968	An04g04060	1.09802	5.26542e-13		-1.11802	0.00667046
GAA82854.1	AKAW_00969	An04g04070	-1.19388	0.00756587		1.74659	0.000582339
GAA82855.1	AKAW_00970	An04g04080	0.840045	1.32912e-06		0.117791	0.623749
GAA82856.1	AKAW_00971	An04g04100	-1.24635	1.515e-15		1.28262	2.63576e-14
GAA82857.1	AKAW_00972	An04g04110	-0.418834	0.0507373		0.262613	0.242564
GAA82858.1	AKAW_00973	An04g04130	-1.98411	1.26452e-67		-0.445296	0.00107139
GAA82859.1	AKAW_00974	An04g04150	-0.0318803	0.914694		1.01893	0.00123253
GAA82860.1	AKAW_00975	An04g04160	-1.61011	0.00367851		2.22325	0.0007181
GAA82861.1	AKAW_00976	An04g04170	1.83363	0.0073961		-0.662822	0.466133
GAA82862.1	AKAW_00977	An04g04180	-3.40302	0.00103429		3.58126	0.0018104
GAA82863.1	AKAW_00978	An04g04210	1.15	8.15526e-25		-1.01207	1.09607e-14
GAA82864.1	AKAW_00979	An04g04230	0.172008	0.44785		-0.0253592	0.923532
GAA82865.1	AKAW_00980	An04g04240	0.715177	1.06785e-06		-0.192379	0.306167
GAA82866.1	AKAW_00981	An04g04270	-0.366725	0.151254		0.838485	0.00208712
GAA82867.1	AKAW_00982	***** No hits found ******	-0.990933	0.00880328		0.127686	0.709187
GAA82868.1	AKAW_00983	An04g04280	-1.30074	7.42865e-07		-1.57268	4.1166e-16
GAA82869.1	AKAW_00984	An04g04330	0.923495	0.0341754		0.773382	0.256621
GAA82870.1	AKAW_00985	An04g04340	0.220631	0.270585		1.94547	2.55825e-12
GAA82871.1	AKAW_00986	An04g04350	-0.682758	0.111077		1.91602	0.000369771
GAA82872.1	AKAW_00987	An04g04360	-0.249715	0.685059		0.585135	0.365111
GAA82873.1	AKAW_00988	An04g04370	-1.7155	0.00126969		2.41718	0.00015486
GAA82874.1	AKAW_00989	An04g04380	-1.97062	4.84501e-05		3.01462	8.09423e-09
GAA82875.1	AKAW_00990	An04g04390	1.08976	7.93725e-15		-1.4192	3.12358e-18
GAA82876.1	AKAW_00991	An04g04400	-0.995413	0.0630329		1.85786	0.00178336
GAA82877.1	AKAW_00992	An04g04430	0.316376	0.576609		2.24688	0.00559038
GAA82878.1	AKAW_00993	An04g04440	-1.61494	0.00100405		2.37683	4.54172e-05
GAA82879.1	AKAW_00994	An04g04460	-1.98644	0.454952		2.93008	0.328944
GAA82880.1	AKAW_00995	An04g04470	1.70018	4.77087e-05		-0.622821	0.24506
GAA82881.1	AKAW_00996	An08g10560	-0.714063	0.54312		0.59664	0.618917
GAA82882.1	AKAW_00997	An04g04480	3.55697	8.35365e-31		-0.935293	0.152663
GAA82883.1	AKAW_00998	An04g04490	0.160098	0.722177		0.430357	0.464276
GAA82884.1	AKAW_00999	***** No hits found ******	-1.95079	1.04132e-07		2.01392	2.9752e-07
GAA82885.1	AKAW_01000	An04g04510	1.85156	3.83333e-52		-0.559152	0.000117931
GAA82886.1	AKAW_01001	An04g04530	-2.09246	0.000284034		2.38044	0.000212502
GAA82887.1	AKAW_01002	An04g04540	-0.542342	0.00111795		-0.165108	0.676847
GAA82888.1	AKAW_01003	An04g04570	1.49903	6.5274e-07		-0.240336	0.579501
GAA82889.1	AKAW_01004	An04g04620	-2.23927	3.00402e-05		0.694811	0.129225
GAA82890.1	AKAW_01005	An04g04630	-2.21105	1.57645e-48		-0.263964	0.0599701
GAA82891.1	AKAW_01006	An04g04640	-1.1219	0.00755827		2.98345	3.768e-07
GAA82892.1	AKAW_01007	An04g04670	-0.0749727	0.58398		-0.17706	0.231785
GAA82893.1	AKAW_01008	An04g04680	-0.838956	1.07697e-06		0.732539	4.75974e-05
GAA82894.1	AKAW_01009	An04g04690	-1.19021	2.75038e-06		0.623702	0.00962377
GAA82895.1	AKAW_01010	An04g04700	-0.448327	0.352528		2.23066	0.000353311
GAA82896.1	AKAW_01011	An04g04710	1.9978	4.79866e-13		-0.525561	0.170089
GAA82897.1	AKAW_01012	An04g04720	-1.20421	0.00350567		0.423499	0.281267
GAA82898.1	AKAW_01013	An04g04730	0.225462	0.0638124		-0.186578	0.163277
GAA82899.1	AKAW_01014	An04g04740	-0.650897	1.35536e-07		-0.101655	0.477924
GAA82900.1	AKAW_01015	An04g04750	-0.47427	2.64262e-08		-0.439865	7.8308e-06
GAA82901.1	AKAW_01016	An04g04770	-0.777575	1.95875e-13		0.131808	0.303422
GAA82902.1	AKAW_01017	An04g04790	0.544999	0.390575		0.0662059	0.929537
GAA82903.1	AKAW_01018	An12g06147	-0.460275	0.260985		1.3823	0.00250531
GAA82904.1	AKAW_01019	An04g04800	1.51659	6.42561e-11		-0.959997	0.000386671
GAA82905.1	AKAW_01020	An04g04810	-0.0295415	0.834401		-0.101121	0.48582
GAA82906.1	AKAW_01021	An04g04820	-1.73851	0.0123533		2.01134	0.00647553
GAA82907.1	AKAW_01022	An04g04840	-0.275986	0.225706		-0.531533	0.015785
GAA82908.1	AKAW_01023	***** No hits found ******	-0.115026	0.580251		1.1584	4.05514e-07
GAA82909.1	AKAW_01024	An04g04860	-0.783995	0.00853968		0.697182	0.0234948
GAA82910.1	AKAW_01025	An04g04870	1.40347	2.8835e-55		-1.59552	7.02383e-56
GAA82911.1	AKAW_01026	An04g04880	-0.209512	0.0745974		-0.405727	0.00116958
GAA82912.1	AKAW_01027	An04g04890	1.21819	4.24924e-28		0.0780008	0.607719
GAA82913.1	AKAW_01028	An04g04940	-0.610991	4.0043e-10		-1.22032	6.49447e-37
GAA82914.1	AKAW_01029	An04g04950	-0.25016	0.00545114		0.0258502	0.815383
GAA82915.1	AKAW_01030	An04g04960	-1.82527	0.0167685		2.24456	0.0112301
GAA82916.1	AKAW_01031	An04g04970	-0.554559	1.57241e-08		-0.161349	0.146985
GAA82917.1	AKAW_01032	An04g04980	-0.913691	2.10645e-05		-0.132056	0.54809
GAA82918.1	AKAW_01033	An04g04990	0.342967	0.00106559		-0.560426	4.55708e-07
GAA82919.1	AKAW_01034	An04g05000	-1.94912	3.48227e-14		-0.660509	0.00101463
GAA82920.1	AKAW_01035	An04g05060	1.95832	8.92679e-21		-0.790893	0.00313302
GAA82921.1	AKAW_01036	An04g05090	2.06702	0.0132968		2.3573	0.190004
GAA82922.1	AKAW_01037	An04g05100	-1.62583	4.00848e-07		2.13058	9.12901e-08
GAA82923.1	AKAW_01038	An04g05110	-1.05098	7.36184e-06		-0.276592	0.211119
GAA82924.1	AKAW_01039	An04g05120	0.228561	0.547282		-1.11297	0.000524445
GAA82925.1	AKAW_01040	An04g05130	0.957089	4.89043e-16		-1.04825	1.90574e-13
GAA82926.1	AKAW_01041	An04g05150	-0.142362	0.205077		-0.185783	0.118136
GAA82927.1	AKAW_01042	An04g05180	0.116076	0.359292		-0.490438	0.000151704
GAA82928.1	AKAW_01043	An04g05190	-1.22035	0.00143818		0.915347	0.0189491
GAA82929.1	AKAW_01044	An04g05210	0.578557	0.015355		1.29773	6.20826e-05
GAA82930.1	AKAW_01045	An04g05220	0.0373333	0.715237		-1.48915	1.98085e-46
GAA82931.1	AKAW_01046	An04g05230	1.59783	8.0807e-14		-1.27718	4.38603e-08
GAA82932.1	AKAW_01047	An04g05250	0.0141244	0.931674		-0.594898	4.64673e-05
GAA82933.1	AKAW_01048	An04g05260	0.255231	0.0161288		-1.29519	1.08812e-29
GAA82934.1	AKAW_01049	An04g05270	2.13506	3.73087e-142		-1.56389	1.40158e-44
GAA82935.1	AKAW_01050	An04g05280	0.279505	0.0167273		0.57239	2.09208e-05
GAA82936.1	AKAW_01051	An04g05300	1.69194	1.0028e-46		-0.695429	9.44902e-06
GAA82937.1	AKAW_01052	An12g05330	-1.40333	0.0205191		1.39228	0.0198616
GAA82938.1	AKAW_01053	An04g05310	0.0133753	0.907356		-0.808258	1.65379e-15
GAA82939.1	AKAW_01054	An04g05320	1.43969	2.77534e-67		-0.389918	0.000149188
GAA82940.1	AKAW_01055	An04g05330	0.597264	0.0188994		-0.392029	0.147123
GAA82941.1	AKAW_01056	An04g05360	-0.63115	1.21194e-07		-0.495015	1.8355e-05
GAA82942.1	AKAW_01057	An04g05380	1.29778	4.03095e-17		-1.2423	2.44922e-14
GAA82943.1	AKAW_01058	An04g05410	0.499005	0.287767		1.89543	0.00399598
GAA82944.1	AKAW_01059	An04g05420	-0.184016	0.132366		-0.505649	2.56991e-05
GAA82945.1	AKAW_01060	An04g05430	-0.0489095	0.671773		-0.0222951	0.872299
GAA82946.1	AKAW_01061	An04g05440	3.00666	1.82451e-249		-0.457953	0.000106866
GAA82947.1	AKAW_01062	An04g05460	0.01227	0.985574		1.13965	0.105248
GAA82948.1	AKAW_01063	An04g05480	-1.3394	0.00285279		2.26866	3.81713e-05
GAA82949.1	AKAW_01064	An04g05490	-0.00112246	0.99378		-0.77332	4.28072e-10
GAA82950.1	AKAW_01065	An04g05500	0.917927	1.19545e-09		-0.401381	0.019203
GAA82951.1	AKAW_01066	An04g05510	-0.676953	2.91315e-05		-0.39867	0.00725134
GAA82952.1	AKAW_01067	An04g05530	-0.667969	7.45509e-12		-0.409517	0.000410121
GAA82953.1	AKAW_01068	An04g05540	1.20266	1.15378e-16		-0.508692	0.00572941
GAA82954.1	AKAW_01069	An04g05550	1.64024	6.10935e-36		-0.458157	0.00633029
GAA82955.1	AKAW_01070	An04g05560	-3.38073	0.0537431		1.12641	0.409773
GAA82956.1	AKAW_01071	An14g01200	0.803687	0.00112025		1.31523	0.000333803
GAA82957.1	AKAW_01072	An18g01740	-0.980374	0.163484		2.65038	0.00460134
GAA82958.1	AKAW_01073	An02g13600	-1.26543	0.275008		1.49342	0.232627
GAA82959.1	AKAW_01074	An07g09760	-0.989743	0.0602159		1.72081	0.003134
GAA82960.1	AKAW_01075	An04g05580	-0.679654	4.97353e-11		-0.182709	0.164196
GAA82961.1	AKAW_01076	An15g07310	0.967528	0.000100292		0.806667	0.0179906
GAA82962.1	AKAW_01077	An04g05590	-0.709974	2.04814e-06		-0.44061	0.00329565
GAA82963.1	AKAW_01078	An04g05620	-0.442668	4.94162e-05		-0.162664	0.22172
GAA82964.1	AKAW_01079	An04g05630	-1.06096	7.12324e-37		0.560334	2.74417e-09
GAA82965.1	AKAW_01080	An04g05640	-0.113054	0.354251		-0.878967	3.5753e-14
GAA82966.1	AKAW_01081	An04g05650	-0.473586	0.00163521		-0.585902	0.000272237
GAA82967.1	AKAW_01082	An04g05660	-0.25537	0.0113497		0.153201	0.187527
GAA82968.1	AKAW_01083	An04g05670	-0.0433063	0.736972		-0.410244	0.000918516
GAA82969.1	AKAW_01084	An04g05680	-1.23969	2.49716e-23		-0.50277	5.51411e-05
GAA82970.1	AKAW_01085	An04g05700	-0.100569	0.375283		-0.377084	0.000849904
GAA82971.1	AKAW_01086	An04g05710	0.838475	0.00012046		-0.92419	4.29427e-05
GAA82972.1	AKAW_01087	An04g05720	2.22872	3.65784e-77		-1.13679	1.82352e-15
GAA82973.1	AKAW_01088	An04g05730	-0.448771	0.341386		0.447236	0.353994
GAA82974.1	AKAW_01089	An04g05740	1.13891	2.48281e-07		-1.44016	9.5729e-11
GAA82975.1	AKAW_01090	An04g05750	0.860572	1.11625e-13		-1.69337	3.63165e-60
GAA82976.1	AKAW_01091	An04g05760	-1.18117	2.41913e-31		0.420635	0.000131101
GAA82977.1	AKAW_01092	An04g05790	-0.299676	0.0287238		0.650447	2.06914e-05
GAA82978.1	AKAW_01093	An04g05790	-1.92118	5.62572e-07		1.94647	7.30526e-07
GAA82979.1	AKAW_01094	An04g05800	0.912567	5.58447e-09		-1.12783	3.0941e-12
GAA82980.1	AKAW_01095	An04g05810	0.568413	0.000176076		0.622352	0.000906455
GAA82981.1	AKAW_01096	An04g05820	1.84341	1.15759e-13		0.805879	0.0493062
GAA82982.1	AKAW_01097	An04g05840	-0.547116	0.000678908		-0.598378	0.000198548
GAA82983.1	AKAW_01098	An04g05850	-0.0652542	0.524269		-1.40205	7.48501e-33
GAA82984.1	AKAW_01099	An04g05860	-0.51281	0.000296218		-0.277063	0.0635657
GAA82985.1	AKAW_01100	An04g05870	-0.454854	2.18431e-06		0.428501	1.57281e-05
GAA82986.1	AKAW_01101	An04g05880	0.835866	0.000475233		0.896132	0.00627835
GAA82987.1	AKAW_01102	An04g05930	-0.0362325	0.845613		-1.37621	4.21224e-20
GAA82988.1	AKAW_01103	An04g05940	0.415112	0.045125		-0.222723	0.358827
GAA82989.1	AKAW_01104	An04g05950	0.128304	0.280645		-1.81946	4.2428e-53
GAA82990.1	AKAW_01105	An04g05960	-0.85472	6.85895e-11		0.456781	0.0018195
GAA82991.1	AKAW_01106	An04g05970	0.369975	0.097222		0.164255	0.53314
GAA82992.1	AKAW_01107	An04g05980	0.391936	0.00145118		-0.518894	4.93334e-05
GAA82993.1	AKAW_01108	An04g05990	-0.366999	0.0939275		-0.620715	0.00110371
GAA82994.1	AKAW_01109	An04g06000	-0.100066	0.830428		1.59338	0.00346878
GAA82995.1	AKAW_01110	An04g06010	-0.442697	0.294498		-0.365518	0.393838
GAA82996.1	AKAW_01111	An04g06020	-0.0012198	0.992822		-0.405281	0.000579043
GAA82997.1	AKAW_01112	An04g06030	1.23118	1.21442e-17		-0.660521	0.000141756
GAA82998.1	AKAW_01113	An04g06040	1.17188	1.94605e-10		-1.31616	1.40169e-10
GAA82999.1	AKAW_01114	An04g06050	0.626368	0.161093		-0.773848	0.0772896
GAA83000.1	AKAW_01115	An04g06060	-0.773821	0.0616831		0.636387	0.135287
GAA83001.1	AKAW_01116	An04g06070	0.880912	0.0156823		-1.04032	0.00432731
GAA83002.1	AKAW_01117	An04g06080	-0.318516	0.00146904		-0.0915524	0.423696
GAA83003.1	AKAW_01118	An04g06090	-0.357158	0.0907114		-1.15826	2.7391e-10
GAA83004.1	AKAW_01119	An04g06100	0.155331	0.616536		1.75467	1.04272e-05
GAA83005.1	AKAW_01120	An04g06110	1.02577	0.00798835		0.291897	0.581232
GAA83006.1	AKAW_01121	An04g06120	-0.893715	1.24967e-21		-0.699651	1.67647e-10
GAA83007.1	AKAW_01122	An04g06140	-0.79046	1.80011e-14		0.933308	1.39576e-15
GAA83008.1	AKAW_01123	An04g06150	-0.318103	0.29927		-0.622263	0.0223912
GAA83009.1	AKAW_01124	An04g06160	-0.170441	0.27182		-0.860281	2.31533e-09
GAA83010.1	AKAW_01125	An04g06170	0.105105	0.634208		0.00353701	0.989456
GAA83011.1	AKAW_01126	An04g06180	-0.527658	0.000122315		-0.325113	0.0258379
GAA83012.1	AKAW_01127	An04g06190	-0.419034	0.0501888		-1.2555	6.86962e-13
GAA83013.1	AKAW_01128	An04g06200	0.0246487	0.855652		-0.490479	9.77439e-05
GAA83014.1	AKAW_01129	An04g06210	0.814943	3.94763e-14		-1.35843	6.87799e-29
GAA83015.1	AKAW_01130	An04g06240	0.141164	0.737406		1.13331	0.019211
GAA83016.1	AKAW_01131	An04g06250	-0.834068	0.047371		1.40379	0.00148151
GAA83017.1	AKAW_01132	An04g06260	-1.85481	1.43881e-11		2.22063	7.05487e-15
GAA83018.1	AKAW_01133	An04g06270	-1.48331	0.00761665		1.04035	0.0538681
GAA83019.1	AKAW_01134	An04g06280	-1.60805	0.0456405		-0.556906	0.373237
GAA83020.1	AKAW_01135	An04g06290	-0.183367	0.467442		0.369797	0.170653
GAA83021.1	AKAW_01136	An04g06300	-1.42368	0.0889099		0.643269	0.391994
GAA83022.1	AKAW_01137	An01g01380	-0.87674	1.21223e-09		0.677301	1.04928e-05
GAA83023.1	AKAW_01138	An08g07430	3.31943	1.39319e-20		0.260368	0.714005
GAA83024.1	AKAW_01139	An08g07440	0.292686	0.293533		0.656302	0.0361757
GAA83025.1	AKAW_01140	An08g07460	0.575309	1.33746e-07		-0.46062	0.000255548
GAA83026.1	AKAW_01141	An08g07465	1.37273	1.01758e-13		0.190075	0.490701
GAA83027.1	AKAW_01142	An08g07470	0.659938	1.94098e-07		-1.5528	2.36291e-29
GAA83028.1	AKAW_01143	An08g07480	-0.427232	0.00506132		-0.103957	0.532956
GAA83029.1	AKAW_01144	An08g07485	0.783629	0.000112704		-1.68775	2.67615e-22
GAA83030.1	AKAW_01145	An08g07490	1.6933	2.95413e-25		-0.805354	5.5038e-05
GAA83031.1	AKAW_01146	An08g07510	-0.192375	0.119949		-0.349655	0.00944018
GAA83032.1	AKAW_01147	An08g07520	-0.598624	0.0396222		0.944586	0.00187476
GAA83033.1	AKAW_01148	An08g07530	-1.55775	5.80735e-36		0.980098	7.0008e-15
GAA83034.1	AKAW_01149	An08g07540	1.15074	1.9601e-34		-0.159416	0.214812
GAA83035.1	AKAW_01150	An08g07550	-0.388748	0.139484		0.279515	0.31265
GAA83036.1	AKAW_01151	***** No hits found ******	-0.396426	0.123539		0.437209	0.0990564
GAA83037.1	AKAW_01152	An08g07560	0.0634428	0.767297		1.14046	1.58283e-06
GAA83038.1	AKAW_01153	An08g07570	0.413953	0.00350238		-1.24351	1.37751e-18
GAA83039.1	AKAW_01154	An08g07580	2.41065	5.70707e-40		-1.66489	4.70399e-15
GAA83040.1	AKAW_01155	An08g07590	0.237525	0.103739		-0.281048	0.0684488
GAA83041.1	AKAW_01156	An08g07600	1.0031	3.24441e-12		-0.91427	1.11359e-08
GAA83042.1	AKAW_01157	An08g07610	-0.996141	3.36534e-18		0.0878886	0.488939
GAA83043.1	AKAW_01158	An08g07630	0.708311	1.00699e-07		-1.47192	8.52669e-08
GAA83044.1	AKAW_01159	An08g07640	0.608498	0.0266898		-0.473686	0.0948291
GAA83045.1	AKAW_01160	An08g07710	0.673094	0.00875497		0.4546	0.16486
GAA83046.1	AKAW_01161	An08g07740	0.926011	0.000862271		1.27511	0.00180474
GAA83047.1	AKAW_01162	An08g07770	-0.852718	0.0198501		2.1195	1.92246e-06
GAA83048.1	AKAW_01163	An14g05810	2.02055	1.45812e-07		3.97333	0.000412206
GAA83049.1	AKAW_01164	An08g07780	1.24602	9.32176e-10		-0.219002	0.415684
GAA83050.1	AKAW_01165	An08g07790	-0.483798	4.8049e-06		-0.554797	2.8701e-06
GAA83051.1	AKAW_01166	An08g07800	0.625136	4.13089e-07		-0.789884	7.42487e-09
GAA83052.1	AKAW_01167	An08g07810	-0.372823	0.183756		-0.214829	0.436763
GAA83053.1	AKAW_01168	An08g07830	0.0567468	0.637481		0.00525896	0.971273
GAA83054.1	AKAW_01169	An08g07840	0.107617	0.242		-0.489715	3.52197e-07
GAA83055.1	AKAW_01170	An08g07870	-0.329102	0.000478056		0.194132	0.100411
GAA83056.1	AKAW_01171	An08g07890	1.11704	3.99312e-05		1.04247	0.0116624
GAA83057.1	AKAW_01172	An08g07900	1.23464	1.1773e-05		-1.29425	1.04876e-05
GAA83058.1	AKAW_01173	An08g07910	-0.264466	0.281792		1.40726	7.21632e-07
GAA83059.1	AKAW_01174	An08g07920	2.01445	0.000190334		0.543965	0.564173
GAA83060.1	AKAW_01175	An08g07940	0.138113	0.265279		-0.855552	4.41244e-12
GAA83061.1	AKAW_01176	An08g07950	-0.334599	0.235106		0.110253	0.711841
GAA83062.1	AKAW_01177	An08g07960	1.18457	0.00803032		0.535798	0.404676
GAA83063.1	AKAW_01178	An08g08000	-0.720662	0.0957988		1.72399	0.000614375
GAA83064.1	AKAW_01179	An08g08010	2.56186	6.06329e-05		-0.659825	0.493957
GAA83065.1	AKAW_01180	An08g08020	1.0032	0.00177197		0.236863	0.608598
GAA83066.1	AKAW_01181	An08g08030	0.19957	0.630677		0.472706	0.297772
GAA83067.1	AKAW_01182	An08g08040	-0.461047	0.00239303		-0.333391	0.0301781
GAA83068.1	AKAW_01183	An08g08060	0.493506	0.000757546		0.00400937	0.983989
GAA83069.1	AKAW_01184	An08g08070	-0.371696	0.00549387		-0.112409	0.426085
GAA83070.1	AKAW_01185	An08g08080	-1.08464	1.79311e-17		0.594523	1.08006e-05
GAA83071.1	AKAW_01186	An08g08110	-0.226896	0.134011		-0.369677	0.0154923
GAA83072.1	AKAW_01187	An08g08120	0.154348	0.894921		2.49599	0.13641
GAA83073.1	AKAW_01188	An08g08130	-1.74612	0.14562		1.45879	0.215606
GAA83074.1	AKAW_01189	An08g08140	-1.11484	0.0210558		0.980995	0.0512938
GAA83075.1	AKAW_01190	An08g08150	0.0421487	0.842619		0.728572	0.000977174
GAA83076.1	AKAW_01191	An08g08220	-0.470021	0.576441		0.14439	0.864258
GAA83077.1	AKAW_01192	An08g08230	0.274509	0.0679226		0.805636	0.0149208
GAA83078.1	AKAW_01193	***** No hits found ******	1.26581	3.34315e-08		1.89879	7.43024e-07
GAA83079.1	AKAW_01194	An08g08250	2.74707	1.46519e-27		1.49249	0.00377453
GAA83080.1	AKAW_01195	An08g08260	3.23202	2.04595e-36		0.5826	0.243346
GAA83081.1	AKAW_01196	***** No hits found ******	0.217416	0.832743		1.44323	0.263871
GAA83082.1	AKAW_01197	An08g08280	1.96034	7.87666e-108		-0.753117	7.94881e-11
GAA83083.1	AKAW_01198	An08g08290	-0.825405	0.0259079		0.660186	0.0640999
GAA83084.1	AKAW_01199	An08g08300	-0.0905798	0.780424		-0.464168	0.115918
GAA83085.1	AKAW_01200	An08g08310	1.90818	7.17077e-12		1.33576	0.00748205
GAA83086.1	AKAW_01201	An08g08320	-0.417923	0.0133171		-0.40166	0.0147702
GAA83087.1	AKAW_01202	An08g08330	-2.50797	0.000765112		2.35447	0.00169955
GAA83088.1	AKAW_01203	An08g08340	0.29057	0.315292		-0.360492	0.198655
GAA83089.1	AKAW_01204	An16g02400	0.265234	0.637792		-0.458528	0.40162
GAA83090.1	AKAW_01205	An08g08400	0.240692	0.602623		2.47217	0.000404628
GAA83091.1	AKAW_01206	An08g08390	-1.52121	2.16611e-06		0.854439	0.00516476
GAA83092.1	AKAW_01207	An08g08370	-1.75506	7.26551e-06		1.01944	0.00843412
GAA83093.1	AKAW_01208	An05g01960	0.695637	0.693781		1.13429	0.649742
GAA83094.1	AKAW_01209	***** No hits found ******	-2.79225	0.00228758		2.9662	0.00212229
GAA83095.1	AKAW_01210	An08g08490	-1.08472	0.0120709		0.194553	0.6615
GAA83096.1	AKAW_01211	An08g08380	-2.14519	0.0772149		2.19586	0.0847885
GAA83097.1	AKAW_01212	An08g08430	-0.984679	0.0379817		2.55743	5.9548e-05
GAA83098.1	AKAW_01213	An08g08440	2.05305	5.60835e-29		1.31248	5.32067e-05
GAA83099.1	AKAW_01214	An08g08450	0.913263	0.0478289		2.23895	0.00342345
GAA83100.1	AKAW_01215	An08g08470	0.748512	0.404944		2.33283	0.0935321
GAA83101.1	AKAW_01216	An08g08480	1.62037	8.52156e-06		1.28106	0.0404608
GAA83102.1	AKAW_01217	An08g08490	1.22949	9.85795e-05		0.0301568	0.947534
GAA83103.1	AKAW_01218	An08g08500	0.133945	0.733965		0.0553389	0.899434
GAA83104.1	AKAW_01219	An08g08520	1.38285	5.42264e-15		0.0946258	0.714315
GAA83105.1	AKAW_01220	An08g08530	0.407236	0.219985		0.592631	0.137512
GAA83106.1	AKAW_01221	An08g08540	-0.694812	2.67662e-10		-0.450263	7.76908e-05
GAA83107.1	AKAW_01222	An08g08550	-0.282373	0.00664409		-0.22191	0.045494
GAA83108.1	AKAW_01223	An08g08560	1.59139	4.91678e-14		-0.0514774	0.876139
GAA83109.1	AKAW_01224	An08g08570	-1.28821	0.00122578		2.48931	1.35107e-06
GAA83110.1	AKAW_01225	An08g08590	-0.545242	6.2029e-10		0.0343821	0.758768
GAA83111.1	AKAW_01226	An08g08600	-0.615141	4.93378e-07		0.190633	0.182203
GAA83112.1	AKAW_01227	An08g08620	-0.45	0.357851		1.73147	0.00122098
GAA83113.1	AKAW_01228	An08g08660	-0.00603508	0.980555		-0.554625	0.00579167
GAA83114.1	AKAW_01229	An08g08670	-0.91062	1.71553e-15		0.128151	0.326222
GAA83115.1	AKAW_01230	An08g08680	-1.23733	0.00236411		2.14712	1.17584e-05
GAA83116.1	AKAW_01231	An08g08690	0.166674	0.226253		-0.705913	1.65584e-06
GAA83117.1	AKAW_01232	An08g08700	-1.29663	0.000160254		1.53231	2.62442e-05
GAA83118.1	AKAW_01233	An08g08710	-0.246314	0.138552		-0.176185	0.313312
GAA83119.1	AKAW_01234	An08g08720	1.14812	9.01583e-07		-0.250552	0.406836
GAA83120.1	AKAW_01235	An08g08730	-0.997382	0.000333757		1.46236	3.52735e-07
GAA83121.1	AKAW_01236	An08g08740	0.394918	2.97553e-05		-1.62106	2.5295e-42
GAA83122.1	AKAW_01237	An08g08750	2.32809	1.72106e-168		-1.03748	1.32881e-24
GAA83123.1	AKAW_01238	An08g08760	0.686833	3.16961e-06		-1.15929	7.74112e-13
GAA83124.1	AKAW_01239	An08g08770	-0.855256	0.0439152		1.7959	0.000112028
GAA83125.1	AKAW_01240	An08g08780	-0.479281	0.00220858		0.55072	0.00208114
GAA83126.1	AKAW_01241	An08g08820	-2.19412	6.12062e-80		-0.304322	0.00914073
GAA83127.1	AKAW_01242	An08g08840	2.93641	5.71404e-180		-0.692124	5.14818e-07
GAA83128.1	AKAW_01243	An08g08850	0.351594	0.0116677		0.104235	0.529752
GAA83129.1	AKAW_01244	An08g08860	-0.450493	0.0537431		-0.26592	0.24017
GAA83130.1	AKAW_01245	An08g08870	-0.205931	0.350177		-0.698813	0.00035257
GAA83131.1	AKAW_01246	An08g08890	1.45987	1.29646e-29		-0.494526	0.00329998
GAA83132.1	AKAW_01247	An01g00670	1.66846	0.000592427		1.11765	0.168212
GAA83133.1	AKAW_01248	An08g08910	0.181789	0.398387		1.86959	8.41649e-11
GAA83134.1	AKAW_01249	An08g08930	2.72448	2.72248e-23		-1.12965	0.00170315
GAA83135.1	AKAW_01250	An08g08940	0.548529	0.0731473		0.288268	0.457609
GAA83136.1	AKAW_01251	An08g08950	-0.351947	0.0333006		-0.492446	0.00368543
GAA83137.1	AKAW_01252	An08g08980	-1.50248	2.94068e-45		0.00999794	0.936742
GAA83138.1	AKAW_01253	An08g09000	0.693491	1.95249e-09		-0.778848	1.8067e-09
GAA83139.1	AKAW_01254	An08g09010	-0.921642	2.54929e-24		0.275994	0.0155917
GAA83140.1	AKAW_01255	An08g09020	-0.519277	0.0805172		-0.107355	0.721159
GAA83141.1	AKAW_01256	An08g09030	0.884824	0.0196875		0.20586	0.685691
GAA83142.1	AKAW_01257	An08g09040	1.44778	1.46441e-17		-0.547469	0.0118445
GAA83143.1	AKAW_01258	An08g09080	-0.931879	0.439745		0.647043	0.59431
GAA83144.1	AKAW_01259	An08g09150	-0.438423	0.24944		2.30694	2.59154e-06
GAA83145.1	AKAW_01260	An08g09160	-0.736677	3.5484e-14		-0.525384	1.08192e-06
GAA83146.1	AKAW_01261	An08g09170	0.0507123	0.675725		0.217065	0.0938651
GAA83147.1	AKAW_01262	An11g08520	1.78062	2.91523e-12		-0.115986	0.762644
GAA83148.1	AKAW_01263	An08g09190	-1.97257	3.89214e-05		3.51755	8.45562e-08
GAA83149.1	AKAW_01264	An08g09210	-2.02614	0.000234932		2.2271	0.000202634
GAA83150.1	AKAW_01265	An08g09240	-0.162745	0.627931		0.5035	0.138086
GAA83151.1	AKAW_01266	An08g09250	-0.145397	0.683821		2.94166	1.44416e-08
GAA83152.1	AKAW_01267	An18g00840	0.803311	0.29927		2.63633	0.0529486
GAA83153.1	AKAW_01268	An18g00850	-0.543317	0.201785		1.62936	0.00077618
GAA83154.1	AKAW_01269	An18g00860	1.94898	4.30532e-21		-0.401811	0.145331
GAA83155.1	AKAW_01270	An18g00880	0.911001	0.0589349		0.156688	0.837805
GAA83156.1	AKAW_01271	An18g00890	-1.67074	0.00147621		1.98501	0.000437215
GAA83157.1	AKAW_01272	An18g00900	0.549622	0.218492		-1.79907	3.17117e-07
GAA83158.1	AKAW_01273	An18g00910	3.00739	4.36478e-42		-0.433279	0.262412
GAA83159.1	AKAW_01274	An18g00940	-1.4444	0.00300102		3.55332	1.67757e-06
GAA83160.1	AKAW_01275	An18g00950	3.60012	4.65196e-50		0.18963	0.688985
GAA83161.1	AKAW_01276	An18g00960	0.346761	0.229823		0.309843	0.349422
GAA83162.1	AKAW_01277	An18g00980	4.86449	1.10786e-62		0.637399	0.321022
GAA83163.1	AKAW_01278	An18g00990	7.4289	2.29708e-104		-0.901456	0.157918
GAA83164.1	AKAW_01279	An18g01000	6.27259	1.80428e-79		-0.76144	0.228043
GAA83165.1	AKAW_01280	An18g01010	2.45117	9.08071e-12		0.177431	0.77567
GAA83166.1	AKAW_01281	An18g01090	1.14684	0.000472076		1.1685	0.0194773
GAA83167.1	AKAW_01282	An18g01100	1.05704	0.00708186		1.93729	0.00270284
GAA83168.1	AKAW_01283	An18g01110	2.95247	3.18993e-14		0.790692	0.286917
GAA83169.1	AKAW_01284	An18g01120	-0.576942	0.125839		1.06146	0.011701
GAA83170.1	AKAW_01285	An18g01130	0.157233	0.783609		2.04529	0.00666232
GAA83171.1	AKAW_01286	An18g01140	-1.67661	0.00100987		0.829338	0.078934
GAA83172.1	AKAW_01287	An18g01150	-0.734313	9.29879e-07		-0.720494	0.0503033
GAA83173.1	AKAW_01288	An18g01170	4.47721	0		-0.00967733	0.954198
GAA83174.1	AKAW_01289	An18g01180	3.29301	2.03971e-54		0.809625	0.0623119
GAA83175.1	AKAW_01290	An18g01200	3.28248	4.11265e-71		2.25813	7.84024e-07
GAA83176.1	AKAW_01291	An18g01220	0.540587	0.000276111		-1.00655	2.22752e-08
GAA83177.1	AKAW_01292	An18g01230	-1.00207	0.00146489		-0.461399	0.0921062
GAA83178.1	AKAW_01293	An18g01240	0.421218	0.00250483		-1.2522	2.73339e-16
GAA83179.1	AKAW_01294	An18g01250	0.811628	0.222079		0.104418	0.904522
GAA83180.1	AKAW_01295	An18g01290	0.734184	0.0332929		-0.158353	0.695345
GAA83181.1	AKAW_01296	An18g01300	-1.10263	0.040483		1.07699	0.0503944
GAA83182.1	AKAW_01297	An18g01320	1.93674	1.21678e-91		-1.23168	7.4617e-26
GAA83183.1	AKAW_01298	An18g01330	2.05821	3.6182e-12		-0.0609148	0.8996
GAA83184.1	AKAW_01299	An18g01340	3.13308	0.063383		-0.396165	0.899826
GAA83185.1	AKAW_01300	An18g01340	-0.242373	0.666602		1.77016	0.00686021
GAA83186.1	AKAW_01301	An18g01350	0.459533	0.274287		1.52296	0.00513594
GAA83187.1	AKAW_01302	An18g01360	-1.74517	1.04556e-05		3.16249	9.85176e-10
GAA83188.1	AKAW_01303	An03g02530	-0.522518	0.250498		1.70963	0.00060474
GAA83189.1	AKAW_01304	An18g01390	1.2071	6.09467e-12		-0.195192	0.400282
GAA83190.1	AKAW_01305	An18g01400	0.784432	0.0447877		0.0714961	0.887565
GAA83191.1	AKAW_01306	An18g01410	-0.200723	0.652686		2.40756	4.63139e-05
GAA83192.1	AKAW_01307	An18g01420	1.6695	0.000106785		-0.546212	0.29425
GAA83193.1	AKAW_01308	An18g01430	-0.862304	0.165755		2.82119	0.0013009
GAA83194.1	AKAW_01309	An18g01200	-2.10438	1.07947e-06		2.34214	1.84069e-07
GAA83195.1	AKAW_01310	An18g01480	1.60315	1.85052e-09		1.65165	0.000304501
GAA83196.1	AKAW_01311	An18g01490	0.689455	5.17264e-06		-0.688408	3.21483e-05
GAA83197.1	AKAW_01312	An18g01500	0.16602	0.495903		0.377227	0.185339
GAA83198.1	AKAW_01313	An15g02550	-2.33244	0.00022044		2.17839	0.000284679
GAA83199.1	AKAW_01314	An18g01520	1.09504	2.67189e-05		-0.0346596	0.92751
GAA83200.1	AKAW_01315	An18g01530	1.15682	0.0191406		1.70396	0.0375058
GAA83201.1	AKAW_01316	An18g01540	1.89629	7.56742e-08		2.6218	0.00060872
GAA83202.1	AKAW_01317	An18g01550	0.28783	0.315641		-0.0491849	0.878271
GAA83203.1	AKAW_01318	An18g01570	-0.975501	0.00590634		1.23509	0.00140941
GAA83204.1	AKAW_01319	An18g01600	0.060457	0.849587		1.94742	5.84625e-07
GAA83205.1	AKAW_01320	An18g01610	-0.435629	0.0012355		-0.136052	0.359512
GAA83206.1	AKAW_01321	***** No hits found ******	0.29755	0.525398		1.51778	0.0180005
GAA83207.1	AKAW_01322	An18g01620	-0.630483	0.0913793		-1.10398	0.000830311
GAA83208.1	AKAW_01323	An18g01630	-3.09961	7.49723e-52		-0.165822	0.442219
GAA83209.1	AKAW_01324	An18g01640	-4.58292	2.00044e-96		-0.0607189	0.866177
GAA83210.1	AKAW_01325	An18g01670	-0.221464	0.0196636		-0.532179	2.80083e-06
GAA83211.1	AKAW_01326	An18g01680	3.18683	2.79942e-110		-1.10261	1.09725e-06
GAA83212.1	AKAW_01327	An18g01690	0.944678	1.19667e-12		-0.751027	3.93135e-07
GAA83213.1	AKAW_01328	An18g01700	0.17671	0.789359		0.790842	0.281831
GAA83214.1	AKAW_01329	***** No hits found ******	-1.10806	0.254809		1.40844	0.185033
GAA83215.1	AKAW_01330	An18g01720	-0.187126	0.709791		0.831411	0.134025
GAA83216.1	AKAW_01331	An18g01730	1.73916	0.00332856		1.32471	0.197535
GAA83217.1	AKAW_01332	An18g01740	0.874213	0.00103967		-1.19792	7.77215e-06
GAA83218.1	AKAW_01333	An18g01750	2.59042	4.70081e-11		0.588352	0.416456
GAA83219.1	AKAW_01334	An18g01760	0.377859	0.427117		0.450756	0.403163
GAA83220.1	AKAW_01335	An11g08250	-2.30791	1.45902e-11		2.89833	7.10614e-15
GAA83221.1	AKAW_01336	An18g01780	0.480154	0.000112823		-1.92301	1.18351e-41
GAA83222.1	AKAW_01337	An18g01790	1.02805	1.06111e-05		-1.69378	1.94438e-12
GAA83223.1	AKAW_01338	An18g01800	-2.10901	0.00230546		2.15367	0.00304728
GAA83224.1	AKAW_01339	An01g11750	-0.274305	0.70347		3.53905	0.00269803
GAA83225.1	AKAW_01340	An18g01810	0.648097	0.493832		1.7836	0.179073
GAA83226.1	AKAW_01341	An18g01830	-2.34364	0.00184474		3.40495	0.000246087
GAA83227.1	AKAW_01342	An18g01840	-1.06676	9.24345e-08		-0.0634461	0.771386
GAA83228.1	AKAW_01343	An18g01860	0.339231	0.052301		0.789191	0.000154245
GAA83229.1	AKAW_01344	An18g01890	0.318795	0.395336		-0.206662	0.638038
GAA83230.1	AKAW_01345	An18g01930	0.76655	0.0340682		-0.48684	0.27713
GAA83231.1	AKAW_01346	An18g01950	-1.783	0.000158731		2.5675	8.36036e-06
GAA83232.1	AKAW_01347	An18g01960	-0.0973796	0.532182		0.00587912	0.973441
GAA83233.1	AKAW_01348	***** No hits found ******	0.616264	0.186781		-1.23889	0.00420539
GAA83234.1	AKAW_01349	An18g01970	0.548776	0.00105513		-1.42302	1.59939e-21
GAA83235.1	AKAW_01350	An18g01980	-0.433275	0.000332737		-0.965665	2.4317e-15
GAA83236.1	AKAW_01351	An18g01990	-0.500533	0.0137637		0.205719	0.343227
GAA83237.1	AKAW_01352	An18g02000	-0.00186673	0.99769		1.0091	0.132359
GAA83238.1	AKAW_01353	An18g02010	-1.55495	6.82893e-38		-0.0847468	0.522027
GAA83239.1	AKAW_01354	An18g02020	-0.80784	3.2317e-10		-1.01963	2.20524e-19
GAA83240.1	AKAW_01355	An18g02030	0.415194	0.167896		-0.690454	0.0162814
GAA83241.1	AKAW_01356	An18g02050	-0.029162	0.894411		-0.853236	5.37556e-06
GAA83242.1	AKAW_01357	An18g02060	0.281338	0.0215859		-0.20525	0.145234
GAA83243.1	AKAW_01358	An18g02090	-0.759784	7.70192e-11		-0.0731158	0.589117
GAA83244.1	AKAW_01359	An18g02110	-0.0551817	0.775313		0.0849102	0.688908
GAA83245.1	AKAW_01360	An18g02130	0.0742656	0.593591		-0.76719	1.05611e-09
GAA83246.1	AKAW_01361	An18g02140	1.29201	2.87828e-47		-2.08362	2.2527e-81
GAA83247.1	AKAW_01362	An18g02150	1.91057	2.26578e-51		-0.0908044	0.654922
GAA83248.1	AKAW_01363	An18g02170	-0.657859	5.94169e-14		-0.187945	0.0621671
GAA83249.1	AKAW_01364	An18g02190	0.26845	0.0817199		-0.793773	1.02994e-07
GAA83250.1	AKAW_01365	An18g02200	0.169298	0.258348		-0.0902306	0.585455
GAA83251.1	AKAW_01366	An18g02210	0.466683	1.0874e-05		-0.906421	4.22709e-16
GAA83252.1	AKAW_01367	An18g02220	1.37591	1.11793e-24		-0.14122	0.471308
GAA83253.1	AKAW_01368	An18g02230	-0.791808	3.15217e-18		-0.701428	1.51992e-10
GAA83254.1	AKAW_01369	An18g02240	0.638047	4.95372e-10		-0.467129	5.61713e-05
GAA83255.1	AKAW_01370	An18g02250	1.02631	1.21598e-13		-0.124558	0.493943
GAA83256.1	AKAW_01371	An18g02270	-1.09383	8.57824e-09		0.309037	0.113974
GAA83257.1	AKAW_01372	An18g02280	0.821031	3.96087e-07		0.46187	0.033715
GAA83258.1	AKAW_01373	An18g02305	0.37592	0.0142441		-0.645418	0.00074615
GAA83259.1	AKAW_01374	An04g01140	-0.581432	0.0664785		0.948809	0.00679404
GAA83260.1	AKAW_01375	An04g01150	0.203175	0.496259		2.09903	3.29893e-07
GAA83261.1	AKAW_01376	An18g02330	-0.6584	2.43583e-07		0.726797	1.05098e-06
GAA83262.1	AKAW_01377	An18g02350	0.458665	0.0519165		-0.129678	0.631104
GAA83263.1	AKAW_01378	***** No hits found ******	-0.388973	0.127063		-1.16893	2.64063e-08
GAA83264.1	AKAW_01379	An18g02360	-2.30624	1.009e-13		-0.721508	0.00154617
GAA83265.1	AKAW_01380	An18g02370	-1.14361	4.39654e-05		-0.651777	0.00878054
GAA83266.1	AKAW_01381	An18g02380	-0.0214088	0.953812		0.563856	0.123807
GAA83267.1	AKAW_01382	An18g02400	-0.877395	3.8972e-21		0.607054	3.60952e-08
GAA83268.1	AKAW_01383	An18g02410	-1.35923	2.09295e-08		2.15384	4.42114e-14
GAA83269.1	AKAW_01384	***** No hits found ******	-1.40256	0.479872		0.862259	0.667815
GAA83270.1	AKAW_01385	An18g02440	-0.184092	0.0911902		0.221629	0.0696436
GAA83271.1	AKAW_01386	An18g02470	0.505785	3.62096e-07		-0.916681	6.06632e-18
GAA83272.1	AKAW_01387	An18g02480	-0.454031	6.37664e-07		-0.560123	3.0042e-08
GAA83273.1	AKAW_01388	An18g02490	-0.870773	1.08466e-13		0.271109	0.0439112
GAA83274.1	AKAW_01389	An18g02510	-0.615653	1.61185e-08		1.67111	5.03336e-32
GAA83275.1	AKAW_01390	An18g02520	2.6566	4.61601e-64		0.738355	0.0111748
GAA83276.1	AKAW_01391	An17g00120	-1.12965	0.124942		1.58999	0.045903
GAA83277.1	AKAW_01392	An17g00130	0.393642	0.292441		0.5951	0.173093
GAA83278.1	AKAW_01393	An11g05570	-1.45362	5.72732e-08		2.3575	3.37621e-14
GAA83279.1	AKAW_01394	An18g02600	0.630186	0.0414481		1.41466	0.000549905
GAA83280.1	AKAW_01395	An18g02610	-1.08625	0.00164393		2.35776	5.44688e-09
GAA83281.1	AKAW_01396	An18g02620	-0.264651	0.431416		2.92341	1.55769e-09
GAA83282.1	AKAW_01397	An18g02630	-0.244932	0.713379		2.53979	0.00396815
GAA83283.1	AKAW_01398	An18g02650	2.72096	1.1656e-17		0.448485	0.441479
GAA83284.1	AKAW_01399	An04g09510	0.473695	0.593726		1.11574	0.327205
GAA83285.1	AKAW_01400	An01g10280	-0.131962	0.873484		1.07979	0.217927
GAA83286.1	AKAW_01401	An09g01790	-1.18145	0.114142		3.10647	0.00319767
GAA83287.1	AKAW_01402	An02g09090	-1.70109	0.0470412		2.58206	0.00797792
GAA83288.1	AKAW_01403	An11g02990	1.78697	1.11808e-05		0.799502	0.235683
GAA83289.1	AKAW_01404	An08g03740	-1.52919	0.0176752		1.15868	0.0675417
GAA83290.1	AKAW_01405	An08g03790	-1.33354	0.0209626		1.41227	0.0124146
GAA83291.1	AKAW_01406	An08g03790	-1.83252	8.08784e-25		0.456634	0.239378
GAA83292.1	AKAW_01407	An18g02680	4.20282	4.68562e-48		0.774906	0.235423
GAA83293.1	AKAW_01408	An18g02720	4.39121	3.80096e-15		2.10736	0.203672
GAA83294.1	AKAW_01409	An18g02740	2.93	4.66248e-35		2.48809	2.08933e-05
GAA83295.1	AKAW_01410	An18g02760	-0.603171	0.256865		0.597719	0.274057
GAA83296.1	AKAW_01411	An15g07830	-0.897258	0.0211393		-0.711435	0.035512
GAA83297.1	AKAW_01412	An15g07840	0.860673	0.0474268		0.0491547	0.930381
GAA83298.1	AKAW_01413	An04g02580	-1.59373	0.00768045		2.8783	6.93178e-05
GAA83299.1	AKAW_01414	An15g07870	0.674972	0.0676934		0.501577	0.300519
GAA83300.1	AKAW_01415	An01g09390	-1.79832	2.32137e-05		1.19575	0.00421218
GAA83301.1	AKAW_01416	An15g07850	0.268909	0.376605		0.382722	0.266984
GAA83302.1	AKAW_01417	An15g07860	-0.857333	0.035089		0.586783	0.163911
GAA83303.1	AKAW_01418	An18g02770	5.10698	2.94302e-81		2.01275	0.00462515
GAA83304.1	AKAW_01419	An18g02780	4.1642	8.14731e-96		1.81472	0.000276256
GAA83305.1	AKAW_01420	An18g02790	2.60705	4.98702e-12		-0.576872	0.272079
GAA83306.1	AKAW_01421	An18g02800	0.119997	0.858261		1.46547	0.067425
GAA83307.1	AKAW_01422	An18g02820	-0.272197	0.571758		0.529576	0.284542
GAA83308.1	AKAW_01423	An18g02830	-1.20641	1.38118e-36		0.678631	2.69767e-10
GAA83309.1	AKAW_01424	An18g02840	-0.359999	0.296552		-0.239023	0.475959
GAA83310.1	AKAW_01425	An18g02850	-1.3789	1.11625e-13		-0.627729	0.000145476
GAA83311.1	AKAW_01426	An18g02860	-0.352952	0.00304764		0.495578	0.000141756
GAA83312.1	AKAW_01427	An18g02890	-0.328992	0.0120189		-1.21287	2.81671e-23
GAA83313.1	AKAW_01428	An18g02900	1.31763	1.10901e-34		-1.59778	2.02197e-41
GAA83314.1	AKAW_01429	An18g02910	-0.00237906	0.994497		0.495645	0.167274
GAA83315.1	AKAW_01430	An18g02940	-1.03497	4.13879e-35		0.416051	9.02657e-06
GAA83316.1	AKAW_01431	An18g02950	-0.789598	0.0092863		3.02302	7.70112e-12
GAA83317.1	AKAW_01432	An18g02960	0.553004	0.0102559		-1.47373	4.23606e-13
GAA83318.1	AKAW_01433	An18g02970	-0.189627	0.29864		-0.920542	1.52911e-08
GAA83319.1	AKAW_01434	An18g02980	1.02148	2.10668e-28		-0.841356	3.72725e-15
GAA83320.1	AKAW_01435	An18g02990	0.350016	0.00629532		-1.86085	7.44629e-53
GAA83321.1	AKAW_01436	An18g03000	0.343002	0.00948399		-1.37217	1.12587e-25
GAA83322.1	AKAW_01437	An18g03010	1.60724	5.26349e-86		-1.18182	1.9421e-28
GAA83323.1	AKAW_01438	An18g03020	0.195251	0.285714		-0.461332	0.0077939
GAA83324.1	AKAW_01439	An18g03030	0.242678	0.296569		0.154054	0.558982
GAA83325.1	AKAW_01440	An18g03040	1.42802	2.90017e-09		0.940627	0.00669773
GAA83326.1	AKAW_01441	An18g03060	-0.769019	2.77096e-08		0.164953	0.315312
GAA83327.1	AKAW_01442	An18g03070	0.148194	0.472242		-0.662036	0.000386923
GAA83328.1	AKAW_01443	An18g03080	4.15273	1.02518e-35		1.36047	0.0809092
GAA83329.1	AKAW_01444	An18g03090	-1.31834	1.2995e-09		-0.865721	1.74849e-06
GAA83330.1	AKAW_01445	An18g03100	0.339821	0.0104087		-1.2781	2.07366e-20
GAA83331.1	AKAW_01446	An18g03110	-1.59839	2.06179e-38		0.256076	0.0507749
GAA83332.1	AKAW_01447	An18g03120	0.223714	0.127834		-1.30465	2.99886e-19
GAA83333.1	AKAW_01448	An18g03130	-1.45479	2.10737e-31		-0.159318	0.260585
GAA83334.1	AKAW_01449	An18g03150	0.650365	3.72912e-08		0.387049	0.00874639
GAA83335.1	AKAW_01450	An18g03170	0.82632	1.85967e-19		0.0343207	0.779658
GAA83336.1	AKAW_01451	An18g03180	0.0717738	0.776528		0.0675192	0.805823
GAA83337.1	AKAW_01452	An18g03190	-3.00737	9.37971e-18		0.205254	0.438361
GAA83338.1	AKAW_01453	An18g03200	0.257207	0.034637		-0.871714	4.67194e-13
GAA83339.1	AKAW_01454	An18g03210	3.92983	6.75209e-59		0.894121	0.0855219
GAA83340.1	AKAW_01455	An18g03220	-1.32599	7.33134e-11		-0.621623	0.000398173
GAA83341.1	AKAW_01456	An18g03230	0.122143	0.263569		-1.56079	3.44404e-45
GAA83342.1	AKAW_01457	An18g03240	0.680005	0.00326618		-1.21813	1.61986e-08
GAA83343.1	AKAW_01458	An18g03250	-0.262561	0.0344331		-0.0970312	0.503399
GAA83344.1	AKAW_01459	An18g03270	-2.20438	7.23478e-08		3.13147	1.95186e-11
GAA83345.1	AKAW_01460	An18g03280	-1.03303	0.000406774		-0.598194	0.0221422
GAA83346.1	AKAW_01461	An18g03290	0.00491914	0.965754		-0.485353	2.78648e-05
GAA83347.1	AKAW_01462	An18g03300	0.451245	3.47274e-05		-1.21075	1.03267e-23
GAA83348.1	AKAW_01463	An18g03310	-0.187528	0.101739		-1.77145	2.32021e-54
GAA83349.1	AKAW_01464	An18g03320	0.01167	0.938598		0.201183	0.153747
GAA83350.1	AKAW_01465	An18g03330	0.412117	0.0305788		-0.0523932	0.822212
GAA83351.1	AKAW_01466	An18g03335	-0.568068	0.000209132		-0.424504	0.0059635
GAA83352.1	AKAW_01467	An18g03340	-0.272919	0.0471763		-0.446951	0.0011936
GAA83353.1	AKAW_01468	An18g03350	-0.162873	0.369211		-0.225802	0.228864
GAA83354.1	AKAW_01469	An18g03360	-0.976353	0.0969198		1.30871	0.0392457
GAA83355.1	AKAW_01470	An18g03380	3.31084	0.048378		0.469266	0.902329
GAA83356.1	AKAW_01471	An18g03430	1.69942	1.80196e-45		-0.395419	0.00859569
GAA83357.1	AKAW_01472	An18g03450	0.168319	0.214435		-0.743927	3.1579e-08
GAA83358.1	AKAW_01473	An18g03460	-0.640501	0.000358758		-0.157604	0.386541
GAA83359.1	AKAW_01474	An18g03470	1.03217	0.0170154		-0.570381	0.27815
GAA83360.1	AKAW_01475	An18g03480	-1.01396	8.91092e-06		-0.772265	8.00442e-05
GAA83361.1	AKAW_01476	An18g03490	-0.00591498	0.98128		0.0115575	0.963668
GAA83362.1	AKAW_01477	An18g03530	-0.0670407	0.584348		-0.163291	0.201476
GAA83363.1	AKAW_01478	An18g03540	-0.278846	0.276379		-0.6573	0.00445362
GAA83364.1	AKAW_01479	An05g01150	-0.747197	0.00215954		0.362893	0.128454
GAA83365.1	AKAW_01480	An18g03550	-1.61319	0.108971		3.00477	0.0173416
GAA83366.1	AKAW_01481	An18g03570	-3.03573	2.8275e-28		1.10012	7.08348e-07
GAA83367.1	AKAW_01482	An18g03580	-0.281114	0.105438		-0.828326	4.19817e-08
GAA83368.1	AKAW_01483	An18g03590	-0.764264	0.101846		0.397298	0.416694
GAA83369.1	AKAW_01484	An18g03600	0.122501	0.824724		0.980071	0.124997
GAA83370.1	AKAW_01485	An18g03610	0.0487704	0.728435		-0.830072	1.28754e-11
GAA83371.1	AKAW_01486	An18g03620	0.368985	0.0998012		0.0705217	0.798933
GAA83372.1	AKAW_01487	An18g03630	-0.0698676	0.755857		0.0531406	0.824841
GAA83373.1	AKAW_01488	An18g03640	-0.541706	0.00264161		-0.215147	0.215858
GAA83374.1	AKAW_01489	An18g03660	-0.752709	2.44777e-10		0.384345	0.00224829
GAA83375.1	AKAW_01490	An18g03670	-0.373067	0.00949268		-0.27906	0.0656508
GAA83376.1	AKAW_01491	An18g03690	-2.20026	0.0279752		1.01934	0.247767
GAA83377.1	AKAW_01492	An18g03700	-1.62443	1.97976e-50		0.971553	1.81998e-15
GAA83378.1	AKAW_01493	An18g03710	0.860158	1.44821e-06		1.66711	1.91418e-10
GAA83379.1	AKAW_01494	An18g03720	0.835527	0.000564395		-0.176922	0.587898
GAA83380.1	AKAW_01495	An18g03730	0.0353686	0.755954		-1.53197	2.7808e-48
GAA83381.1	AKAW_01496	An18g03740	-0.525924	3.44052e-07		1.09021	1.59511e-19
GAA83382.1	AKAW_01497	An18g03755	-0.466189	0.000711408		0.1881	0.219699
GAA83383.1	AKAW_01498	***** No hits found ******	0.554908	0.00102117		-1.84333	3.70188e-35
GAA83384.1	AKAW_01499	An18g03770	-1.40903	1.41171e-45		0.385285	0.000247741
GAA83385.1	AKAW_01500	An18g03780	-1.12257	8.76717e-19		0.680177	9.73494e-07
GAA83386.1	AKAW_01501	An18g03790	-1.15337	1.1281e-21		0.800854	1.73061e-09
GAA83387.1	AKAW_01502	An18g03800	2.37708	3.36795e-35		0.168222	0.618838
GAA83388.1	AKAW_01503	An18g03810	0.462158	9.93754e-06		-2.44537	1.13033e-79
GAA83389.1	AKAW_01504	An18g03820	0.0686335	0.482616		-0.803773	3.79139e-17
GAA83390.1	AKAW_01505	An18g03830	-0.252399	0.194698		-0.174169	0.373369
GAA83391.1	AKAW_01506	An18g03870	0.475964	1.91232e-07		-0.761956	1.30414e-10
GAA83392.1	AKAW_01507	An18g03880	-0.515935	0.192639		0.697309	0.10236
GAA83393.1	AKAW_01508	An18g03890	1.43815	9.37348e-30		-2.49267	2.48621e-92
GAA83394.1	AKAW_01509	An18g03910	-0.662477	1.1486e-07		0.102402	0.47258
GAA83395.1	AKAW_01510	An18g03920	-0.455038	0.00644943		-1.00965	6.31197e-11
GAA83396.1	AKAW_01511	An18g03930	0.324076	0.0175462		-0.005608	0.978602
GAA83397.1	AKAW_01512	An18g03940	-0.531037	4.45482e-07		0.750729	9.25433e-10
GAA83398.1	AKAW_01513	An18g03950	-0.443627	0.00188436		0.0535239	0.741328
GAA83399.1	AKAW_01514	An18g03960	-0.789118	4.90774e-15		0.172762	0.13812
GAA83400.1	AKAW_01515	An18g03970	-0.667324	8.93029e-06		-0.0919588	0.578842
GAA83401.1	AKAW_01516	An18g03980	0.585157	1.57527e-07		-0.161679	0.231849
GAA83402.1	AKAW_01517	An18g03990	-0.0426136	0.888486		0.781361	0.0162436
GAA83403.1	AKAW_01518	An18g04000	1.32749	3.22527e-13		-2.15421	7.70325e-36
GAA83404.1	AKAW_01519	An18g04010	-0.401792	0.00131648		-0.565211	5.09228e-05
GAA83405.1	AKAW_01520	An18g04020	-0.701235	0.000291311		-0.233816	0.166302
GAA83406.1	AKAW_01521	An18g04030	0.0676926	0.533753		0.00650259	0.960084
GAA83407.1	AKAW_01522	An18g04040	-0.906448	1.5485e-08		-0.93836	9.10559e-11
GAA83408.1	AKAW_01523	An18g04060	-0.546029	8.72387e-08		0.0614844	0.615701
GAA83409.1	AKAW_01524	***** No hits found ******	0.781997	2.10106e-05		-1.72007	3.81481e-23
GAA83410.1	AKAW_01525	An18g04070	-0.0699538	0.537133		-1.51747	3.20502e-44
GAA83411.1	AKAW_01526	An18g04080	-1.45252	6.71611e-15		-0.422345	0.0125863
GAA83412.1	AKAW_01527	An18g04090	-0.948727	3.51667e-18		-0.263852	0.0373964
GAA83413.1	AKAW_01528	An18g04100	1.12781	1.01214e-08		0.950674	0.00102524
GAA83414.1	AKAW_01529	An18g04110	-1.35765	3.42641e-31		0.727922	2.46107e-09
GAA83415.1	AKAW_01530	An18g04120	-0.12779	0.682596		-0.815069	0.00268732
GAA83416.1	AKAW_01531	An18g04130	-1.17541	0.125302		2.28202	0.0129286
GAA83417.1	AKAW_01532	An18g04140	-0.147206	0.637333		-0.632847	0.0240844
GAA83418.1	AKAW_01533	An18g04150	-0.69227	4.79025e-06		-0.274968	0.0597638
GAA83419.1	AKAW_01534	An18g04160	-0.185826	0.178759		-0.691447	9.79417e-08
GAA83420.1	AKAW_01535	An18g04170	-1.27074	7.971e-32		0.103147	0.406374
GAA83421.1	AKAW_01536	An18g04180	0.225518	0.0389859		-1.6956	5.2681e-39
GAA83422.1	AKAW_01537	An18g04190	-0.349281	0.391044		-0.987725	0.00218332
GAA83423.1	AKAW_01538	An18g04200	0.526654	0.0463408		0.204075	0.522059
GAA83424.1	AKAW_01539	An18g04210	-0.0113484	0.942415		-0.0585252	0.716282
GAA83425.1	AKAW_01540	***** No hits found ******	-1.28698	2.25414e-14		-0.288821	0.0625182
GAA83426.1	AKAW_01541	An18g04220	-0.116608	0.156047		-1.61943	2.6895e-59
GAA83427.1	AKAW_01542	An18g04230	-0.698248	9.21562e-14		-0.873014	7.07539e-17
GAA83428.1	AKAW_01543	An18g04240	-0.422964	9.13189e-06		-0.0868731	0.442151
GAA83429.1	AKAW_01544	An18g04250	-0.399197	0.221098		-1.12455	1.15816e-05
GAA83430.1	AKAW_01545	An18g04260	0.19463	0.531165		-1.22977	1.29115e-06
GAA83431.1	AKAW_01546	An18g04270	0.638225	4.85885e-05		-1.64006	2.32743e-29
GAA83432.1	AKAW_01547	An09g06240	-2.48009	0.0324455		2.41764	0.047879
GAA83433.1	AKAW_01548	An18g04280	-1.15335	0.022044		0.36914	0.452415
GAA83434.1	AKAW_01549	An18g04290	0.962787	3.47856e-06		0.143511	0.612136
GAA83435.1	AKAW_01550	An18g04300	0.223917	0.0169415		0.103189	0.362643
GAA83436.1	AKAW_01551	An18g04310	-0.48004	1.91905e-05		-1.48246	1.74265e-31
GAA83437.1	AKAW_01552	An18g04320	0.193841	0.207352		-0.226459	0.173025
GAA83438.1	AKAW_01553	An18g04330	0.331715	0.355563		0.534353	0.214179
GAA83439.1	AKAW_01554	An18g04340	1.35516	1.03976e-16		-1.46657	6.01987e-15
GAA83440.1	AKAW_01555	An18g04350	-1.31685	7.2882e-12		-0.140751	0.457568
GAA83441.1	AKAW_01556	An18g04363	3.76755	4.17407e-71		1.2531	0.00430767
GAA83442.1	AKAW_01557	An01g04760	-0.244442	0.0135646		1.0406	3.07254e-20
GAA83443.1	AKAW_01558	An01g04770	1.96585	8.81025e-25		1.80201	2.35263e-07
GAA83444.1	AKAW_01559	An01g04830	-2.07215	4.76671e-09		0.235726	0.444626
GAA83445.1	AKAW_01560	An01g04880	0.340624	0.14778		1.36913	3.85766e-06
GAA83446.1	AKAW_01561	An01g04900	-0.664075	7.21109e-06		-0.728124	1.28907e-07
GAA83447.1	AKAW_01562	An01g04910	1.37283	1.92977e-12		-1.26855	1.19993e-09
GAA83448.1	AKAW_01563	An01g04920	1.06253	1.16131e-20		-2.10067	6.34839e-61
GAA83449.1	AKAW_01564	An01g04930	1.05497	2.88376e-29		-2.10719	9.7762e-84
GAA83450.1	AKAW_01565	An01g04940	-1.81111	4.54831e-07		0.164552	0.61599
GAA83451.1	AKAW_01566	An01g04950	0.0366163	0.834342		-0.2359	0.157615
GAA83452.1	AKAW_01567	An01g04970	0.396833	0.17942		-0.673053	0.0206439
GAA83453.1	AKAW_01568	An01g04980	2.0496	2.67032e-12		0.290465	0.558049
GAA83454.1	AKAW_01569	An01g04990	0.772951	1.04304e-06		0.403218	0.0469222
GAA83455.1	AKAW_01570	An01g05030	0.78364	0.010399		-0.609701	0.0723176
GAA83456.1	AKAW_01571	An01g05040	2.30336	1.78525e-66		-1.93353	5.95084e-35
GAA83457.1	AKAW_01572	An01g05050	0.26989	0.115142		-0.854813	2.03768e-07
GAA83458.1	AKAW_01573	An01g05060	0.711133	3.90942e-06		0.308969	0.102862
GAA83459.1	AKAW_01574	An01g05070	-0.0848653	0.580251		-0.293307	0.0455029
GAA83460.1	AKAW_01575	An01g05080	0.347175	0.112459		-0.916283	7.29552e-06
GAA83461.1	AKAW_01576	An01g05090	0.795811	0.00216088		-0.232945	0.459248
GAA83462.1	AKAW_01577	An01g05100	0.890144	0.000291305		1.19506	0.000830311
GAA83463.1	AKAW_01578	An01g05150	0.36348	0.00307435		-1.50667	3.76318e-33
GAA83464.1	AKAW_01579	An01g05160	-0.930402	1.35073e-08		-0.207001	0.214814
GAA83465.1	AKAW_01580	An01g05180	-0.611932	2.15036e-08		-0.181657	0.135382
GAA83466.1	AKAW_01581	An01g05180	-0.213853	0.376719		-0.754581	0.000318519
GAA83467.1	AKAW_01582	An01g05190	-1.19516	1.72111e-34		0.899674	6.15435e-17
GAA83468.1	AKAW_01583	An01g05200	-0.936359	8.91694e-05		-1.41464	6.46684e-13
GAA83469.1	AKAW_01584	An01g05220	1.0697	1.44466e-33		-0.232067	0.0355072
GAA83470.1	AKAW_01585	An01g05230	2.59212	6.94604e-209		-1.78448	5.97438e-69
GAA83471.1	AKAW_01586	An01g05260	0.8218	6.01553e-13		-0.228287	0.131083
GAA83472.1	AKAW_01587	An01g05280	-0.650505	0.392105		2.23516	0.0225259
GAA83473.1	AKAW_01588	An01g05290	-0.30962	0.00321561		-1.05387	4.00617e-24
GAA83474.1	AKAW_01589	***** No hits found ******	0.428947	0.0158765		-0.518154	0.00449212
GAA83475.1	AKAW_01590	An01g05300	-0.280483	0.0146843		-0.223285	0.0774949
GAA83476.1	AKAW_01591	An01g05310	1.3216	9.06367e-21		-1.05068	4.36332e-11
GAA83477.1	AKAW_01592	An01g05320	0.524047	9.20955e-07		-0.522011	2.15416e-05
GAA83478.1	AKAW_01593	An01g05330	0.501247	1.65838e-05		-0.500599	0.000180377
GAA83479.1	AKAW_01594	An01g05340	0.427785	0.000474969		-1.79968	1.43474e-51
GAA83480.1	AKAW_01595	An01g05350	0.396401	0.058158		-1.147	1.39569e-08
GAA83481.1	AKAW_01596	An01g05360	-0.129851	0.452794		-0.985965	1.84076e-11
GAA83482.1	AKAW_01597	An01g05370	1.36618	1.324e-07		0.40895	0.276531
GAA83483.1	AKAW_01598	An01g05390	-1.13998	5.25876e-19		0.771948	6.38876e-08
GAA83484.1	AKAW_01599	An01g05400	-0.363275	0.406886		-0.228296	0.569422
GAA83485.1	AKAW_01600	An01g05410	0.480936	0.000117243		-0.691475	5.02736e-07
GAA83486.1	AKAW_01601	An01g05450	-1.12281	0.00524254		0.267632	0.499144
GAA83487.1	AKAW_01602	An01g05460	-1.98784	0.000535353		1.34025	0.0141449
GAA83488.1	AKAW_01603	An01g05470	1.42511	1.31386e-20		0.198491	0.421217
GAA83489.1	AKAW_01604	An03g01850	-1.96345	0.00195316		2.50085	0.000561408
GAA83490.1	AKAW_01605	An01g05500	-0.778494	2.9501e-12		-0.530064	5.16524e-05
GAA83491.1	AKAW_01606	An01g05510	0.721489	1.13107e-13		-1.17047	5.24433e-28
GAA83492.1	AKAW_01607	An01g05530	0.929945	0.000146866		0.166975	0.609556
GAA83493.1	AKAW_01608	An01g05540	-2.1346	0.000565435		2.79794	8.72355e-05
GAA83494.1	AKAW_01609	An01g05540	-0.0326986	0.84884		0.142962	0.414913
GAA83495.1	AKAW_01610	An01g05560	-0.120942	0.475647		-1.39645	5.65612e-22
GAA83496.1	AKAW_01611	An01g05570	-1.08182	4.91397e-11		-0.0703375	0.651221
GAA83497.1	AKAW_01612	An01g05580	-1.23866	8.44857e-34		-1.02363	3.13836e-19
GAA83498.1	AKAW_01613	An01g05600	0.92644	4.10875e-10		-0.443304	0.0116264
GAA83499.1	AKAW_01614	An01g05610	0.166026	0.15618		0.34757	0.0201711
GAA83500.1	AKAW_01615	An01g05620	1.04644	0.000160131		-1.34348	1.06505e-06
GAA83501.1	AKAW_01616	An01g05630	0.738794	7.43922e-09		-0.287928	0.0928253
GAA83502.1	AKAW_01617	An01g05640	-2.15142	1.26397e-19		0.275413	0.193961
GAA83503.1	AKAW_01618	An01g05650	-0.0749109	0.47802		-1.41564	8.61608e-45
GAA83504.1	AKAW_01619	An01g05660	-0.624145	3.67602e-08		0.149824	0.241401
GAA83505.1	AKAW_01620	An01g05670	0.728092	0.0100434		0.52312	0.152513
GAA83506.1	AKAW_01621	An01g05680	0.815722	3.24578e-07		-0.63779	0.000348323
GAA83507.1	AKAW_01622	An01g05690	-0.644689	0.00190297		-0.932921	4.69615e-07
GAA83508.1	AKAW_01623	An01g05705	-0.0848249	0.492572		-0.308531	0.0218465
GAA83509.1	AKAW_01624	An01g05740	-0.409418	7.64364e-05		-0.688805	8.41075e-08
GAA83510.1	AKAW_01625	An01g05750	0.563293	0.0371656		-0.306611	0.320105
GAA83511.1	AKAW_01626	An01g05760	0.609366	1.40708e-07		-0.74555	1.36744e-09
GAA83512.1	AKAW_01627	An01g05770	-0.79687	1.30638e-10		-0.960074	1.59489e-14
GAA83513.1	AKAW_01628	An01g05780	-0.0223003	0.86797		-1.09495	1.4698e-17
GAA83514.1	AKAW_01629	An01g05790	-0.195445	0.0921178		0.307716	0.0129097
GAA83515.1	AKAW_01630	An01g05800	0.689833	4.19409e-05		-1.60806	2.01958e-19
GAA83516.1	AKAW_01631	An01g05810	1.68241	8.74858e-16		-1.90824	1.11862e-23
GAA83517.1	AKAW_01632	An01g05820	-0.87474	0.000271594		-0.722133	0.000432636
GAA83518.1	AKAW_01633	An01g05830	1.12684	0.0125237		1.73627	0.0219171
GAA83519.1	AKAW_01634	An03g04730	2.21192	8.06075e-30		-0.181277	0.558761
GAA83520.1	AKAW_01635	***** No hits found ******	-1.59143	0.000628128		2.53724	2.53992e-06
GAA83521.1	AKAW_01636	An01g05840	0.907971	2.05895e-07		-0.94163	2.3667e-06
GAA83522.1	AKAW_01637	An01g05850	0.189533	0.285283		-0.133062	0.503326
GAA83523.1	AKAW_01638	An01g05860	4.64233	2.85754e-10		0.542708	0.756536
GAA83524.1	AKAW_01639	An01g05880	1.30676	0.00468881		1.57047	0.0401118
GAA83525.1	AKAW_01640	An01g05890	-1.0116	0.295132		2.21079	0.043353
GAA83526.1	AKAW_01641	An01g05900	0.740604	0.0288462		1.2502	0.00734846
GAA83527.1	AKAW_01642	An01g05910	-2.2188	0.0233517		2.79093	0.0124507
GAA83528.1	AKAW_01643	An01g05920	0.031378	0.915587		-0.00342559	0.991297
GAA83529.1	AKAW_01644	An04g09900	-0.420395	0.350276		1.66697	0.00210509
GAA83530.1	AKAW_01645	An01g05960	0.152754	0.434135		-2.17528	3.12489e-10
GAA83531.1	AKAW_01646	An01g05970	0.635551	2.43046e-05		-0.229576	0.213922
GAA83532.1	AKAW_01647	An01g05990	0.102112	0.614057		0.263566	0.215274
GAA83533.1	AKAW_01648	An01g06000	-1.57764	0.000147807		1.38461	0.0011197
GAA83534.1	AKAW_01649	An01g06010	-1.3959	0.046666		1.57086	0.0230042
GAA83535.1	AKAW_01650	An01g06020	-0.705729	0.242966		1.64766	0.0174175
GAA83536.1	AKAW_01651	An01g06030	2.01983	1.37479e-13		-0.989534	0.0037739
GAA83537.1	AKAW_01652	An01g06040	-0.569157	4.77691e-06		-1.04849	7.09076e-18
GAA83538.1	AKAW_01653	An01g06050	2.47636	4.65341e-32		-0.918652	0.00116581
GAA83539.1	AKAW_01654	An01g06060	0.924436	5.06826e-22		-0.83327	8.38766e-13
GAA83540.1	AKAW_01655	An01g06070	0.537714	1.84691e-06		0.0691792	0.617018
GAA83541.1	AKAW_01656	An01g06080	0.646586	8.68791e-05		-0.123512	0.548169
GAA83542.1	AKAW_01657	An01g06100	-1.08782	4.61248e-07		-0.52596	0.00307741
GAA83543.1	AKAW_01658	An01g06110	-0.782293	8.02401e-10		-0.991287	4.57382e-14
GAA83544.1	AKAW_01659	An01g06120	0.473989	6.20175e-05		-0.105739	0.55348
GAA83545.1	AKAW_01660	An01g06130	-1.26163	3.1095e-30		-0.39813	0.000403429
GAA83546.1	AKAW_01661	An01g06150	1.45952	3.28964e-39		-1.32773	1.69157e-18
GAA83547.1	AKAW_01662	An01g06160	-0.886965	1.50396e-07		0.566989	0.00187743
GAA83548.1	AKAW_01663	An01g06170	1.66442	1.22109e-23		-1.41952	4.27507e-10
GAA83549.1	AKAW_01664	An01g06180	-1.13824	1.76205e-20		-0.241052	0.0763615
GAA83550.1	AKAW_01665	An01g06190	-1.9896	6.38257e-06		0.582156	0.144193
GAA83551.1	AKAW_01666	An01g06210	-0.187002	0.0957988		-0.308729	0.0228476
GAA83552.1	AKAW_01667	An01g06220	-0.109471	0.772149		0.940077	0.0193319
GAA83553.1	AKAW_01668	An01g06230	-0.146579	0.130844		-1.07988	3.8178e-22
GAA83554.1	AKAW_01669	An01g06250	-0.21264	0.0520163		-0.286585	0.0163249
GAA83555.1	AKAW_01670	An01g06260	1.18756	2.47502e-07		2.20821	1.61434e-08
GAA83556.1	AKAW_01671	An01g06270	-0.656975	0.000229675		-1.33497	1.01199e-19
GAA83557.1	AKAW_01672	An01g06280	1.98762	5.75192e-76		-1.43071	3.91591e-23
GAA83558.1	AKAW_01673	An01g06290	-1.63886	2.18967e-20		0.991001	1.86534e-08
GAA83559.1	AKAW_01674	An01g06310	0.305527	0.456444		0.317384	0.507073
GAA83560.1	AKAW_01675	An01g06330	1.09718	5.21707e-18		-0.096345	0.565961
GAA83561.1	AKAW_01676	An01g06340	-0.146512	0.468181		0.0977598	0.660618
GAA83562.1	AKAW_01677	An01g06350	2.52134	1.07822e-120		-0.221434	0.161552
GAA83563.1	AKAW_01678	An11g08650	-0.665653	0.0521932		2.17848	1.04983e-06
GAA83564.1	AKAW_01679	An11g04970	-1.95744	0.00113533		2.77016	0.000177355
GAA83565.1	AKAW_01680	An01g06360	-0.388481	0.537367		0.534616	0.428079
GAA83566.1	AKAW_01681	An01g06370	1.17986	3.16066e-32		-1.69317	1.13646e-56
GAA83567.1	AKAW_01682	An01g06380	0.348687	0.0842323		-0.414067	0.0513974
GAA83568.1	AKAW_01683	An01g06390	1.69039	7.97371e-21		0.210247	0.439952
GAA83569.1	AKAW_01684	An01g06400	-1.33485	0.0600693		1.84963	0.0207888
GAA83570.1	AKAW_01685	An01g06410	-0.528535	0.171118		1.92778	5.67933e-05
GAA83571.1	AKAW_01686	An01g06420	1.73293	3.04508e-32		-2.06951	2.6696e-35
GAA83572.1	AKAW_01687	An01g06430	-1.87863	0.00753473		1.72664	0.0160277
GAA83573.1	AKAW_01688	An01g06440	0.143862	0.791105		1.2277	0.0533116
GAA83574.1	AKAW_01689	An01g06460	0.735425	4.37401e-05		-0.484989	0.0184801
GAA83575.1	AKAW_01690	An01g06470	-0.106552	0.636025		-1.47282	8.20418e-17
GAA83576.1	AKAW_01691	An01g06480	0.615487	9.99469e-11		-1.52136	2.03796e-42
GAA83577.1	AKAW_01692	An01g06500	0.45514	0.171648		1.27285	0.00210447
GAA83578.1	AKAW_01693	An01g06520	-0.762321	6.95255e-10		0.253063	0.066708
GAA83579.1	AKAW_01694	An01g06530	-1.28943	0.0212178		1.59917	0.01879
GAA83580.1	AKAW_01695	An01g06550	-0.218482	0.0371431		-0.161002	0.154318
GAA83581.1	AKAW_01696	An01g06560	1.0562	1.20106e-26		-0.55006	7.85113e-06
GAA83582.1	AKAW_01697	An01g06570	2.96494	8.7177e-39		0.607299	0.147115
GAA83583.1	AKAW_01698	An01g06610	0.667287	1.2406e-11		-0.232435	0.0522892
GAA83584.1	AKAW_01699	An01g06620	2.06029	6.099e-44		0.885532	0.000124443
GAA83585.1	AKAW_01700	An01g06630	-1.19853	2.11138e-06		1.67726	2.64018e-08
GAA83586.1	AKAW_01701	An01g06640	0.620879	0.0064003		-0.128954	0.64433
GAA83587.1	AKAW_01702	An01g06650	-1.42147	0.000101694		-0.693197	0.0240418
GAA83588.1	AKAW_01703	An01g06660	0.299805	0.340979		-1.11647	4.09222e-05
GAA83589.1	AKAW_01704	An01g06670	0.259291	0.243729		-1.55747	3.49431e-17
GAA83590.1	AKAW_01705	An01g06690	-0.0545921	0.814976		-1.15447	2.84425e-09
GAA83591.1	AKAW_01706	An01g06730	0.975613	0.0115863		0.000630707	0.999111
GAA83592.1	AKAW_01707	An07g06310	-4.62002	0.00140133		3.76366	0.00733788
GAA83593.1	AKAW_01708	An01g06770	1.94212	1.57578e-06		0.622964	0.356467
GAA83594.1	AKAW_01709	An01g06780	-0.320119	0.404658		0.679455	0.105044
GAA83595.1	AKAW_01710	An01g06790	0.0278164	0.985574		2.97449	0.136924
GAA83596.1	AKAW_01711	An01g06800	0.383779	0.446136		0.484561	0.414122
GAA83597.1	AKAW_01712	An01g06810	-0.118745	0.768354		0.905127	0.0392011
GAA83598.1	AKAW_01713	An01g06830	-1.13807	0.203286		1.96638	0.0604884
GAA83599.1	AKAW_01714	An01g06910	5.23237	4.37146e-60		1.46315	0.0808998
GAA83600.1	AKAW_01715	An01g06930	-1.45288	7.90364e-10		2.32018	6.05643e-17
GAA83601.1	AKAW_01716	An01g06940	-2.08603	7.49122e-07		0.785579	0.050987
GAA83602.1	AKAW_01717	An01g06950	-0.0680494	0.786228		2.02994	3.8572e-12
GAA83603.1	AKAW_01718	An01g06960	1.01202	1.03095e-27		-0.7256	2.83571e-11
GAA83604.1	AKAW_01719	An01g06970	1.82666	3.30124e-120		-1.74554	1.77876e-63
GAA83605.1	AKAW_01720	An01g06990	-1.07078	2.49961e-21		-0.199673	0.200034
GAA83606.1	AKAW_01721	An01g07010	0.373364	0.00134989		-0.82238	3.12526e-11
GAA83607.1	AKAW_01722	***** No hits found ******	-2.67861	3.62064e-08		0.875983	0.0330137
GAA83608.1	AKAW_01723	An01g07025	-1.27871	1.8698e-18		0.55226	0.000582824
GAA83609.1	AKAW_01724	An01g07030	1.06961	3.00604e-11		-1.11958	1.5014e-10
GAA83610.1	AKAW_01725	An01g07040	0.352189	0.000488105		-0.523588	5.57397e-06
GAA83611.1	AKAW_01726	An01g07050	0.873344	6.98607e-13		-1.09654	3.82006e-16
GAA83612.1	AKAW_01727	An01g07060	0.774697	7.28334e-07		-1.19484	7.18269e-11
GAA83613.1	AKAW_01728	An01g07060	0.767563	0.25354		0.21337	0.802253
GAA83614.1	AKAW_01729	An01g07080	-0.673225	5.28282e-07		0.0759184	0.639695
GAA83615.1	AKAW_01730	An01g07090	-1.4215	8.86176e-14		0.545974	0.0105483
GAA83616.1	AKAW_01731	An01g07110	-0.222422	0.360428		0.308529	0.215178
GAA83617.1	AKAW_01732	An01g07120	0.751346	0.00286919		2.97618	2.34084e-10
GAA83618.1	AKAW_01733	An01g07130	-2.00052	3.74828e-26		1.98775	2.42183e-23
GAA83619.1	AKAW_01734	An01g07140	3.65928	1.08831e-128		-0.405866	0.114699
GAA83620.1	AKAW_01735	An01g07150	2.56608	4.19966e-33		1.67305	8.298e-05
GAA83621.1	AKAW_01736	An01g07160	1.26354	1.44873e-28		-1.04226	1.44757e-16
GAA83622.1	AKAW_01737	An01g07170	0.20653	0.0700523		-0.40206	0.00192704
GAA83623.1	AKAW_01738	An01g07180	-0.520876	6.96873e-05		-0.20661	0.139202
GAA83624.1	AKAW_01739	An01g07190	-0.773756	1.05313e-08		-1.04683	5.02398e-14
GAA83625.1	AKAW_01740	An01g07200	-2.18186	5.52659e-93		-0.717018	1.25925e-10
GAA83626.1	AKAW_01741	An01g07210	-0.417734	0.102057		-0.927489	1.43422e-05
GAA83627.1	AKAW_01742	An01g07220	1.79545	1.96692e-51		-0.869433	1.06874e-08
GAA83628.1	AKAW_01743	An01g07230	1.80334	9.94391e-32		-1.3602	5.07688e-14
GAA83629.1	AKAW_01744	An01g07240	1.01218	2.41906e-13		-0.86353	2.53331e-07
GAA83630.1	AKAW_01745	An01g07250	-0.612336	1.8448e-08		0.0493434	0.700932
GAA83631.1	AKAW_01746	An01g07260	1.11967	2.26015e-20		-1.37331	1.19425e-25
GAA83632.1	AKAW_01747	An01g07270	-1.16893	1.44044e-09		-0.797722	6.73405e-06
GAA83633.1	AKAW_01748	An01g07280	0.17227	0.368948		-1.22053	8.60193e-14
GAA83634.1	AKAW_01749	An01g07290	3.39505	1.84272e-77		1.66319	3.07208e-05
GAA83635.1	AKAW_01750	An01g07300	0.0825719	0.678703		-0.241996	0.252827
GAA83636.1	AKAW_01751	An01g07320	-0.0471078	0.777714		-1.29383	1.73842e-20
GAA83637.1	AKAW_01752	An01g07330	0.0524151	0.683366		-0.436473	0.00051616
GAA83638.1	AKAW_01753	An01g07350	0.844736	7.4173e-11		-1.21985	2.35524e-21
GAA83639.1	AKAW_01754	An01g07360	-1.17186	2.74359e-17		-0.0994143	0.540299
GAA83640.1	AKAW_01755	An01g07370	-0.157693	0.236345		-1.0319	8.84087e-14
GAA83641.1	AKAW_01756	An01g07380	-1.40028	2.55285e-22		-1.07043	2.03893e-14
GAA83642.1	AKAW_01757	An01g07390	-0.61562	4.96592e-07		0.148418	0.295481
GAA83643.1	AKAW_01758	An01g07400	0.164518	0.431768		-1.16072	2.3505e-11
GAA83644.1	AKAW_01759	An01g07410	-0.292422	0.624754		0.147172	0.812002
GAA83645.1	AKAW_01760	An01g07420	0.335244	0.00149341		-0.97877	4.35575e-18
GAA83646.1	AKAW_01761	An01g07430	-0.770943	1.34114e-09		-1.1242	6.64434e-20
GAA83647.1	AKAW_01762	An01g07450	0.749091	2.36734e-08		-0.453529	0.00654945
GAA83648.1	AKAW_01763	An01g07460	-2.62753	3.8972e-21		-0.855004	1.08689e-05
GAA83649.1	AKAW_01764	An01g07470	-0.387425	0.0963741		-0.679173	0.00128013
GAA83650.1	AKAW_01765	An01g07480	0.364261	0.000326396		0.166927	0.179073
GAA83651.1	AKAW_01766	An01g07500	0.146446	0.437125		-1.42674	6.67185e-20
GAA83652.1	AKAW_01767	An01g07510	1.07006	1.73069e-07		-1.16239	8.42981e-08
GAA83653.1	AKAW_01768	An01g07520	0.0566333	0.588182		-0.846756	2.23014e-16
GAA83654.1	AKAW_01769	An01g07530	-1.10118	9.69281e-06		1.64365	5.60674e-09
GAA83655.1	AKAW_01770	An01g07550	-0.521053	1.87975e-05		0.107186	0.450508
GAA83656.1	AKAW_01771	An01g07570	-1.77878	9.0268e-12		1.28403	4.40257e-07
GAA83657.1	AKAW_01772	An01g07580	0.0637316	0.711871		-1.25755	3.5469e-17
GAA83658.1	AKAW_01773	An01g07590	-0.403074	0.0941588		-0.348609	0.121111
GAA83659.1	AKAW_01774	An01g07600	0.0633174	0.668831		-0.404341	0.00376823
GAA83660.1	AKAW_01775	An01g07625	-1.43082	2.01102e-05		0.0788556	0.805867
GAA83661.1	AKAW_01776	An01g07640	-0.0949718	0.589416		-0.314223	0.0736108
GAA83662.1	AKAW_01777	An01g07650	-0.99264	4.74227e-06		-0.338492	0.0925329
GAA83663.1	AKAW_01778	An01g07660	1.59999	2.40981e-79		-0.781515	9.82321e-15
GAA83664.1	AKAW_01779	An01g07680	0.69303	0.0848432		-0.215875	0.647511
GAA83665.1	AKAW_01780	An01g07680	3.2614	1.64469e-29		-1.39603	0.00110656
GAA83666.1	AKAW_01781	An07g02650	-0.740619	0.00509024		-0.365095	0.133821
GAA83667.1	AKAW_01782	An01g07720	-1.14305	0.0984124		1.75327	0.0277149
GAA83668.1	AKAW_01783	An01g07730	0.196245	0.866992		0.929082	0.50223
GAA83669.1	AKAW_01784	An01g07750	0.229219	0.105809		-0.454784	0.000738314
GAA83670.1	AKAW_01785	An01g07760	0.0568553	0.777334		-0.184898	0.349534
GAA83671.1	AKAW_01786	An01g07770	0.515088	0.00144288		-1.22606	3.15695e-15
GAA83672.1	AKAW_01787	An01g07790	-0.655876	8.73712e-06		-0.549768	0.00027729
GAA83673.1	AKAW_01788	An01g07810	-0.859857	6.53193e-10		0.398397	0.00673377
GAA83674.1	AKAW_01789	An01g07820	-1.44346	6.06238e-33		0.643397	3.58465e-07
GAA83675.1	AKAW_01790	An15g05150	1.53797	6.58071e-07		1.31913	0.00844653
GAA83676.1	AKAW_01791	An05g01850	-1.02296	0.0545701		1.3968	0.0177227
GAA83677.1	AKAW_01792	An15g05170	1.34001	0.0589653		1.35463	0.237966
GAA83678.1	AKAW_01793	An15g05180	1.68373	3.89092e-10		-0.0777437	0.853377
GAA83679.1	AKAW_01794	An15g05200	1.62883	2.03072e-11		-0.732148	0.0182607
GAA83680.1	AKAW_01795	An01g07530	-2.79612	0.040354		0.849658	0.450743
GAA83681.1	AKAW_01796	An07g03950	-2.9513	0.0270407		2.29646	0.0681237
GAA83682.1	AKAW_01797	An11g06270	-2.32756	3.52447e-05		2.15439	0.000223717
GAA83683.1	AKAW_01798	An11g06260	-1.92248	0.081391		2.48703	0.0484
GAA83684.1	AKAW_01799	An11g06240	-1.90724	1.57688e-05		2.20069	5.48687e-06
GAA83685.1	AKAW_01800	An11g06230	-0.944386	1.91533e-08		-1.30113	3.276e-13
GAA83686.1	AKAW_01801	An11g06210	-0.23349	0.0344187		0.017146	0.897868
GAA83687.1	AKAW_01802	An11g06200	0.0111786	0.938672		-1.19001	2.991e-21
GAA83688.1	AKAW_01803	An11g06190	-0.57841	7.60909e-05		-0.66391	9.53244e-07
GAA83689.1	AKAW_01804	An11g06180	0.478329	0.000149603		-0.0344483	0.838914
GAA83690.1	AKAW_01805	An11g06170	1.32434	1.47854e-11		-0.745215	0.00135932
GAA83691.1	AKAW_01806	An11g06160	-0.845007	1.27407e-06		-0.0339215	0.861111
GAA83692.1	AKAW_01807	An11g06150	-0.833006	0.01634		0.410625	0.263329
GAA83693.1	AKAW_01808	An11g06140	0.192589	0.161156		-1.11613	1.16105e-13
GAA83694.1	AKAW_01809	An11g06130	-0.254246	0.21844		-1.75707	2.50387e-26
GAA83695.1	AKAW_01810	An11g06120	1.04321	9.32593e-16		-1.26618	1.53887e-19
GAA83696.1	AKAW_01811	An11g06110	0.556232	0.0008947		-0.620941	0.000392574
GAA83697.1	AKAW_01812	An11g06100	-0.445662	0.451292		2.38348	0.00248112
GAA83698.1	AKAW_01813	An11g06080	-1.16119	0.00882717		2.055	0.000163759
GAA83699.1	AKAW_01814	An11g06070	0.883374	0.480828		1.81042	0.347684
GAA83700.1	AKAW_01815	An11g06060	2.784	1.49442e-85		1.30764	1.08726e-07
GAA83701.1	AKAW_01816	An11g06040	1.53672	2.55457e-06		1.60962	0.0026938
GAA83702.1	AKAW_01817	An11g05980	2.38901	4.47935e-09		-0.0863463	0.901283
GAA83703.1	AKAW_01818	An11g05970	-1.70798	0.044771		1.57091	0.0626972
GAA83704.1	AKAW_01819	An14g04760	0.89416	0.11502		1.66425	0.0593523
GAA83705.1	AKAW_01820	An07g09780	-2.27042	0.0117173		3.40716	0.00340836
GAA83706.1	AKAW_01821	An03g01790	-2.51022	0.0144293		4.70006	0.00205363
GAA83707.1	AKAW_01822	An02g09160	1.48078	0.0861654		2.49337	0.138892
GAA83708.1	AKAW_01823	An09g02950	3.98346	2.3194e-46		-0.224126	0.671198
GAA83709.1	AKAW_01824	An09g02960	3.2792	2.73821e-90		0.898551	0.00525308
GAA83710.1	AKAW_01825	An11g05930	-1.42784	0.00114773		2.47094	5.36587e-06
GAA83711.1	AKAW_01826	An11g05920	-0.221973	0.798828		3.55582	0.0130355
GAA83712.1	AKAW_01827	An11g05910	0.112981	0.732361		0.45256	0.197398
GAA83713.1	AKAW_01828	An18g02760	0.915636	1.23384e-07		1.82567	8.42758e-12
GAA83714.1	AKAW_01829	An08g09690	-2.66847	0.123082		1.86932	0.267534
GAA83715.1	AKAW_01830	An11g05890	-1.76404	0.00222101		1.85658	0.00200108
GAA83716.1	AKAW_01831	An12g03050	-1.07237	0.128336		5.3773	0.000179775
GAA83717.1	AKAW_01832	An11g05970	-1.11248	0.117948		0.132363	0.847697
GAA83718.1	AKAW_01833	An11g05870	-1.41785	0.109759		-0.733336	0.27713
GAA83719.1	AKAW_01834	An11g05860	-1.62264	1.80521e-05		2.18991	2.47112e-07
GAA83720.1	AKAW_01835	An11g05850	-0.173846	0.74405		2.00601	0.0025736
GAA83721.1	AKAW_01836	An11g05840	-0.476448	0.42149		1.63618	0.0185011
GAA83722.1	AKAW_01837	An11g05810	1.77111	4.3282e-05		0.455292	0.511523
GAA83723.1	AKAW_01838	An11g05800	0.439384	0.382039		1.81031	0.00637445
GAA83724.1	AKAW_01839	An11g05770	3.73701	4.34077e-101		1.69271	5.93668e-05
GAA83725.1	AKAW_01840	An08g09690	2.23056	6.12459e-05		2.06722	0.0791798
GAA83726.1	AKAW_01841	An11g05760	-0.260604	0.380374		-0.363026	0.181906
GAA83727.1	AKAW_01842	An11g05750	0.67289	0.00178682		-1.1837	2.29373e-08
GAA83728.1	AKAW_01843	An11g05740	0.35659	0.00741778		-0.504957	0.000838251
GAA83729.1	AKAW_01844	An11g05730	-2.29384	8.58897e-124		0.487999	4.00836e-06
GAA83730.1	AKAW_01845	An11g05720	-1.10484	0.00304263		1.88549	1.897e-05
GAA83731.1	AKAW_01846	An11g05710	-0.279858	0.0450364		-0.195646	0.155554
GAA83732.1	AKAW_01847	An11g05700	-0.329895	0.0084703		-0.922921	8.24053e-13
GAA83733.1	AKAW_01848	An12g05730	-0.158253	0.580251		-1.93582	1.27184e-15
GAA83734.1	AKAW_01849	An11g05680	1.5309	2.71773e-23		-0.352575	0.110457
GAA83735.1	AKAW_01850	An11g05660	1.17359	8.06879e-18		0.741891	7.42668e-05
GAA83736.1	AKAW_01851	An11g05650	-0.833769	3.23599e-05		-0.330389	0.10257
GAA83737.1	AKAW_01852	An11g05640	0.701484	0.0188072		-1.15663	1.31975e-05
GAA83738.1	AKAW_01853	An03g03030	0.229361	0.581155		1.82584	0.000653465
GAA83739.1	AKAW_01854	An11g05600	1.04295	3.87869e-05		2.3634	9.72104e-08
GAA83740.1	AKAW_01855	An11g05580	-0.0127773	0.937182		0.14174	0.401488
GAA83741.1	AKAW_01856	An11g05530	-0.707744	4.28205e-13		0.684357	1.14106e-10
GAA83742.1	AKAW_01857	An11g05520	1.42877	1.40972e-11		2.4867	3.3135e-10
GAA83743.1	AKAW_01858	An11g05510	-1.12101	3.93733e-27		-0.535911	1.31291e-05
GAA83744.1	AKAW_01859	An11g05500	-1.47989	0.000132195		0.87382	0.0230682
GAA83745.1	AKAW_01860	An11g05490	-1.32612	0.442378		1.82599	0.342674
GAA83746.1	AKAW_01861	An11g05480	-1.97978	0.000257985		2.04679	0.000383928
GAA83747.1	AKAW_01862	An11g05470	0.17344	0.647289		1.77475	0.000221277
GAA83748.1	AKAW_01863	An11g05460	0.565587	0.339877		-1.03618	0.059265
GAA83749.1	AKAW_01864	An11g05460	0.646396	4.58431e-11		-1.15199	1.06493e-26
GAA83750.1	AKAW_01865	An11g05450	0.596452	0.000130925		-0.302395	0.104129
GAA83751.1	AKAW_01866	An11g05440	1.56563	1.53576e-05		-0.740431	0.0813134
GAA83752.1	AKAW_01867	An11g05430	-1.36908	0.174967		1.03699	0.284422
GAA83753.1	AKAW_01868	***** No hits found ******	-0.0171837	0.960566		1.92929	1.26713e-06
GAA83754.1	AKAW_01869	***** No hits found ******	-1.94057	1.93749e-05		2.2826	3.39505e-06
GAA83755.1	AKAW_01870	An11g05390	3.77019	4.87646e-33		2.18082	0.00712772
GAA83756.1	AKAW_01871	An11g05380	1.02097	1.1249e-11		-0.264001	0.155066
GAA83757.1	AKAW_01872	An11g05350	1.26169	1.9708e-07		2.03581	1.22716e-06
GAA83758.1	AKAW_01873	An11g05340	0.940605	0.000128125		-1.46205	3.44139e-09
GAA83759.1	AKAW_01874	An11g05330	0.576762	0.0205731		-0.582676	0.030551
GAA83760.1	AKAW_01875	An11g05320	-0.100402	0.584815		-0.579433	0.000641973
GAA83761.1	AKAW_01876	An11g05310	-0.193094	0.407373		0.518968	0.037227
GAA83762.1	AKAW_01877	An11g05280	-0.870693	0.000489276		-0.0469575	0.862456
GAA83763.1	AKAW_01878	An11g05260	0.542042	0.00591215		-0.103961	0.668604
GAA83764.1	AKAW_01879	An11g05240	-0.718848	1.54628e-10		0.521784	2.06365e-05
GAA83765.1	AKAW_01880	An11g05230	-1.10159	0.0512655		1.56849	0.0135407
GAA83766.1	AKAW_01881	An11g05190	1.88431	9.43131e-08		1.8925	0.0048582
GAA83767.1	AKAW_01882	An11g05180	-0.0538262	0.790511		-0.152943	0.454845
GAA83768.1	AKAW_01883	An11g05130	0.187629	0.530198		-0.302594	0.307948
GAA83769.1	AKAW_01884	An11g05120	-1.0764	0.00521991		2.29075	1.80123e-06
GAA83770.1	AKAW_01885	An11g05060	1.99545	2.46714e-12		0.104806	0.823757
GAA83771.1	AKAW_01886	An10g00740	-1.46754	0.00114627		2.52631	5.86127e-06
GAA83772.1	AKAW_01887	***** No hits found ******	-0.129788	0.665554		1.15651	0.000418982
GAA83773.1	AKAW_01888	An11g05030	0.805295	0.105279		1.23044	0.0769614
GAA83774.1	AKAW_01889	An11g05010	0.508292	0.0874786		1.16349	0.00243395
GAA83775.1	AKAW_01890	An11g05000	-0.753412	8.23802e-12		-0.340573	0.00686167
GAA83776.1	AKAW_01891	An11g04985	-0.587281	4.05056e-14		-0.428828	2.78715e-06
GAA83777.1	AKAW_01892	An13g01780	-0.613331	0.491716		0.529778	0.561
GAA83778.1	AKAW_01893	An11g04970	-2.49853	2.33785e-06		3.07121	1.1536e-06
GAA83779.1	AKAW_01894	An11g04935	1.14226	1.29471e-08		0.555267	0.0409958
GAA83780.1	AKAW_01895	An11g04930	-0.792998	3.24019e-06		0.968434	1.08078e-07
GAA83781.1	AKAW_01896	An11g04900	-0.413508	0.000211229		-0.474953	5.67355e-05
GAA83782.1	AKAW_01897	An11g04890	-0.0933442	0.484768		-0.223654	0.0854567
GAA83783.1	AKAW_01898	An11g04880	0.34329	0.0094305		-0.55877	6.77577e-05
GAA83784.1	AKAW_01899	An11g04870	1.33062	7.54383e-26		-1.91346	3.5253e-48
GAA83785.1	AKAW_01900	An11g04860	-0.0484584	0.86838		-0.562594	0.0220551
GAA83786.1	AKAW_01901	***** No hits found ******	-0.713494	0.00584049		-0.877771	3.07892e-05
GAA83787.1	AKAW_01902	An11g04840	-0.623713	0.0643152		-0.309715	0.320177
GAA83788.1	AKAW_01903	An11g04830	-1.24836	5.9346e-29		0.704469	1.64308e-09
GAA83789.1	AKAW_01904	An11g04820	0.0349436	0.861977		-1.01705	1.56652e-08
GAA83790.1	AKAW_01905	An11g04810	-1.47699	8.15489e-61		-0.286963	0.0194609
GAA83791.1	AKAW_01906	An11g04790	0.585351	7.49402e-05		-0.914675	8.64659e-11
GAA83792.1	AKAW_01907	An11g04780	-0.620945	9.9894e-05		-0.628088	9.56068e-06
GAA83793.1	AKAW_01908	An11g04770	0.394128	0.0897409		-0.903187	4.64195e-05
GAA83794.1	AKAW_01909	An11g04750	0.0730782	0.493455		-0.296927	0.0159691
GAA83795.1	AKAW_01910	An11g04740	0.263592	0.0913179		-0.137141	0.444264
GAA83796.1	AKAW_01911	An11g04730	2.42808	1.65392e-116		-0.987418	1.92324e-13
GAA83797.1	AKAW_01912	An11g04720	2.99651	1.03551e-133		-0.640513	0.000175817
GAA83798.1	AKAW_01913	An11g04710	4.03474	4.93416e-120		1.13467	0.00142282
GAA83799.1	AKAW_01914	An11g04700	-0.898423	0.108858		2.27245	0.00120028
GAA83800.1	AKAW_01915	An11g04690	-0.491909	0.000469888		-0.626921	1.27219e-05
GAA83801.1	AKAW_01916	An11g04670	-0.42293	0.000140749		-0.0145683	0.914204
GAA83802.1	AKAW_01917	An11g04660	0.281005	0.197314		-0.653279	0.00255837
GAA83803.1	AKAW_01918	An11g04650	-0.513477	2.97687e-05		-0.207504	0.103635
GAA83804.1	AKAW_01919	An11g04640	1.11828	5.67231e-12		-1.2958	8.01397e-15
GAA83805.1	AKAW_01920	An11g04630	-0.580812	5.82822e-09		-0.407961	0.000330011
GAA83806.1	AKAW_01921	An11g04620	1.84461	1.37585e-94		-1.00696	3.15281e-20
GAA83807.1	AKAW_01922	An11g04610	-0.680155	2.11256e-06		-0.340984	0.0254423
GAA83808.1	AKAW_01923	An11g04600	-0.65866	0.157759		0.564207	0.23912
GAA83809.1	AKAW_01924	An04g07150	-2.99162	0.000106785		3.19717	0.00013545
GAA83810.1	AKAW_01925	An11g04550	0.10396	0.554791		-0.087457	0.673742
GAA83811.1	AKAW_01926	An11g04540	0.889987	4.61708e-13		-0.534959	0.000150296
GAA83812.1	AKAW_01927	An11g04530	0.50492	3.41738e-06		-0.496218	5.64051e-05
GAA83813.1	AKAW_01928	An11g04520	0.501504	0.0013928		-0.346237	0.0434465
GAA83814.1	AKAW_01929	An11g04510	-0.138887	0.202259		0.79696	4.7104e-11
GAA83815.1	AKAW_01930	An11g04500	0.253479	0.393766		-1.322	2.28743e-08
GAA83816.1	AKAW_01931	An11g04480	-0.182922	0.126846		0.21352	0.0913111
GAA83817.1	AKAW_01932	An11g04470	-0.732253	3.24727e-07		-0.591118	7.83552e-06
GAA83818.1	AKAW_01933	An11g04460	0.946917	2.90719e-15		0.378974	0.0233684
GAA83819.1	AKAW_01934	An11g04420	0.302651	0.00225043		-0.086956	0.466784
GAA83820.1	AKAW_01935	An11g04410	0.0802772	0.62364		0.55291	0.00181103
GAA83821.1	AKAW_01936	An11g04400	0.00576349	0.968281		-0.486303	0.000102005
GAA83822.1	AKAW_01937	An11g04380	-0.580364	3.98531e-08		0.525243	9.5979e-06
GAA83823.1	AKAW_01938	An11g04370	1.08237	2.63524e-26		-1.92245	5.43675e-65
GAA83824.1	AKAW_01939	An11g04360	-1.5906	2.0243e-59		0.74434	1.54586e-12
GAA83825.1	AKAW_01940	***** No hits found ******	-0.71399	0.0963741		0.515359	0.258874
GAA83826.1	AKAW_01941	An11g04340	-1.05198	1.78977e-06		0.249807	0.257756
GAA83827.1	AKAW_01942	An11g04320	0.49577	3.3949e-06		0.389109	0.00302618
GAA83828.1	AKAW_01943	An11g04310	-0.668421	3.99203e-08		0.439956	0.00118795
GAA83829.1	AKAW_01944	An11g04300	-1.83471	0.00586494		2.46494	0.00163592
GAA83830.1	AKAW_01945	An11g04290	-1.87668	0.000171202		2.16523	0.000100667
GAA83831.1	AKAW_01946	An11g04280	1.38442	5.73941e-11		-2.16007	2.83402e-25
GAA83832.1	AKAW_01947	An11g04270	-1.39278	0.0431937		5.36995	0.000156937
GAA83833.1	AKAW_01948	An11g04260	-1.49117	0.106013		4.61288	0.0025416
GAA83834.1	AKAW_01949	An11g04250	-2.04852	1.27407e-06		3.2964	5.74005e-09
GAA83835.1	AKAW_01950	An09g05590	0.893183	0.00766522		2.78267	5.32908e-06
GAA83836.1	AKAW_01951	An09g05580	-1.07152	0.130767		1.7616	0.0342957
GAA83837.1	AKAW_01952	An11g04240	0.0715387	0.916135		2.85128	0.00407654
GAA83838.1	AKAW_01953	An11g04210	-0.00231916	0.985574		-0.340209	0.00209122
GAA83839.1	AKAW_01954	An11g04200	-0.393942	4.70485e-05		-0.0208909	0.863073
GAA83840.1	AKAW_01955	An11g04180	-0.951913	3.61954e-35		-0.136819	0.1647
GAA83841.1	AKAW_01956	An11g04168	1.1223	5.96832e-17		-1.24386	3.74556e-20
GAA83842.1	AKAW_01957	An11g04160	0.903867	1.80652e-07		-0.280786	0.199351
GAA83843.1	AKAW_01958	An11g04150	-2.12527	0.0246929		2.89269	0.00893182
GAA83844.1	AKAW_01959	An11g04130	-2.47554	0.00279524		2.5723	0.00607962
GAA83845.1	AKAW_01960	An11g04110	-0.0667186	0.887487		1.71096	0.0044455
GAA83846.1	AKAW_01961	An11g04100	-2.25399	0.00574099		3.84227	0.000718831
GAA83847.1	AKAW_01962	An11g04090	1.63339	2.15334e-09		2.13521	4.90005e-05
GAA83848.1	AKAW_01963	An11g04080	-4.88445	0.00297973		2.00153	0.123399
GAA83849.1	AKAW_01964	An11g04030	-2.90727	1.89602e-66		-0.889142	3.23866e-08
GAA83850.1	AKAW_01965	An11g04020	1.33381	0.00685448		0.812527	0.275568
GAA83851.1	AKAW_01966	An11g04010	1.24869	1.90021e-06		0.190582	0.612258
GAA83852.1	AKAW_01967	An11g04000	2.89084	1.3038e-15		1.17141	0.10327
GAA83853.1	AKAW_01968	An01g11390	3.29847	3.40651e-40		1.15112	0.0304477
GAA83854.1	AKAW_01969	An01g11380	3.2112	5.61698e-64		0.870671	0.0541782
GAA83855.1	AKAW_01970	An15g04930	-2.36267	2.52295e-07		2.75193	1.51649e-07
GAA83856.1	AKAW_01971	An16g02280	-0.204188	0.792973		1.34955	0.133479
GAA83857.1	AKAW_01972	An16g02290	-0.620027	0.603833		4.63478	0.00899222
GAA83858.1	AKAW_01973	An19g00010	-0.266476	0.312848		0.764097	0.00751887
GAA83859.1	AKAW_01974	An11g03900	-0.0203024	0.981227		1.74709	0.0949271
GAA83860.1	AKAW_01975	An11g03890	-0.239529	0.592335		2.61751	4.19479e-05
GAA83861.1	AKAW_01976	An11g03880	-0.708806	0.387295		2.40676	0.0200546
GAA83862.1	AKAW_01977	An11g03870	3.97619	2.11346e-202		1.06549	3.73142e-05
GAA83863.1	AKAW_01978	An11g03860	5.39902	6.88281e-126		1.15232	0.0320922
GAA83864.1	AKAW_01979	An11g03830	0.436702	0.164644		-0.866023	0.00402366
GAA83865.1	AKAW_01980	An11g03820	-0.890175	0.0556234		1.44804	0.00568856
GAA83866.1	AKAW_01981	An11g03810	-1.49682	0.153092		2.28642	0.0645107
GAA83867.1	AKAW_01982	An11g03800	-2.05109	0.000923724		2.29685	0.000824244
GAA83868.1	AKAW_01983	An11g03790	-1.42382	0.00965612		1.89763	0.00209325
GAA83869.1	AKAW_01984	An11g03780	-1.20508	0.0452238		1.32138	0.0216427
GAA83870.1	AKAW_01985	An11g03770	-1.45525	0.0396952		2.08736	0.00953888
GAA83871.1	AKAW_01986	An11g03760	1.0539	1.60448e-14		-0.0564611	0.756536
GAA83872.1	AKAW_01987	An11g03740	-1.89464	1.42426e-15		-0.707779	0.000196872
GAA83873.1	AKAW_01988	An11g03730	-2.42436	5.81694e-15		-0.880476	5.12323e-05
GAA83874.1	AKAW_01989	An11g03700	-0.790972	3.25126e-05		0.348916	0.0696541
GAA83875.1	AKAW_01990	An11g03690	0.926272	0.000418161		-0.400032	0.198508
GAA83876.1	AKAW_01991	An11g03680	1.69777	7.94793e-06		1.0263	0.102862
GAA83877.1	AKAW_01992	An12g01730	-1.59991	0.0361275		0.469351	0.537949
GAA83878.1	AKAW_01993	An12g01710	1.5831	0.00448262		0.929668	0.294393
GAA83879.1	AKAW_01994	An12g01700	0.149272	0.617683		-0.580291	0.0324332
GAA83880.1	AKAW_01995	An11g03660	-0.23179	0.603089		0.468959	0.317485
GAA83881.1	AKAW_01996	An11g03640	-1.76173	0.000537195		2.07613	0.000148458
GAA83882.1	AKAW_01997	An11g03630	-0.496793	0.365763		1.77106	0.00720471
[truncated: 9,478 more rows]
